# Supplementary material for: Revisiting plant hardiness zones to include multiple climatic stress dimensions
Source: iScience. 2024 Aug 26;27(10):110824. doi: 10.1016/j.isci.2024.110824 (PMC11491728; doi:10.1016/j.isci.2024.110824)
Supplement: Table S1. Compatibility of species with stress zones based on environmental variables, related to Figure 4 — Table shows the results for the 872 tree species climate stress zone preferences with four climatic variables: Maximum Temperature (TX), Minimum Temperature (TN), Maximum Vapor Pressure Deficit (VX), Minimum Vapor Pressure Deficit (VN); whereas the five stress classes shows stress gradient from Class 1 (Least Stress) to Class 5 (Maximum Stress). [file mmc2.xls]

## Sheet: HardinessZones_BioSciences_Tabl
Species name	Variable names	Stress classes	Observed occurrences	Total occurrence of all plants in stress class	Percentage of Plant Species Occurrences by Stress Class	Expected Occurrences	Chi square Value	Chances of Species' Stress Class Preference
Abies_amabilis	TX	1	442	901798	0.2225	104.797	1085	greater
Abies_amabilis	TX	2	22	1031725	0.2546	119.917	79.9527	lesser
Abies_amabilis	TX	3	4	653130	0.1612	75.9252	68.1359	lesser
Abies_amabilis	TX	4	1	610776	0.1507	70.9797	68.9938	lesser
Abies_amabilis	TX	5	2	855048	0.211	99.381	95.4212	lesser
Abies_amabilis	TN	1	3	1303793	0.3217	151.521	145.58	lesser
Abies_amabilis	TN	2	32	1121833	0.2768	130.373	74.2272	lesser
Abies_amabilis	TN	3	219	875179	0.216	101.736	135.162	greater
Abies_amabilis	TN	4	164	457583	0.1129	53.1759	230.969	greater
Abies_amabilis	TN	5	53	294089	0.0726	34.1946	10.3421	greater
Abies_amabilis	VX	1	415	1081752	0.2669	125.71	665.729	greater
Abies_amabilis	VX	2	45	953847	0.2354	110.873	39.1375	lesser
Abies_amabilis	VX	3	8	452120	0.1116	52.5636	37.7812	lesser
Abies_amabilis	VX	4	1	660863	0.1631	76.8201	74.8331	lesser
Abies_amabilis	VX	5	2	903895	0.223	105.033	101.071	lesser
Abies_amabilis	VN	1	24	953258	0.2352	110.779	67.9787	lesser
Abies_amabilis	VN	2	174	814172	0.2009	94.6239	66.5853	greater
Abies_amabilis	VN	3	229	982574	0.2425	114.218	115.35	greater
Abies_amabilis	VN	4	32	664034	0.1639	77.1969	26.4617	lesser
Abies_amabilis	VN	5	12	638439	0.1575	74.1825	52.1237	lesser
Abies_balsamea	TX	1	4451	901798	0.2225	1054.65	10937.5	greater
Abies_balsamea	TX	2	287	1031725	0.2546	1206.8	701.058	lesser
Abies_balsamea	TX	3	2	653130	0.1612	764.088	760.093	lesser
Abies_balsamea	TX	4	4451	610776	0.1507	714.318	19547	greater
Abies_balsamea	TX	5	287	855048	0.211	1000.14	508.498	lesser
Abies_balsamea	TN	1	8	1303793	0.3217	1524.86	1508.9	lesser
Abies_balsamea	TN	2	291	1121833	0.2768	1312.03	794.574	lesser
Abies_balsamea	TN	3	2672	875179	0.216	1023.84	2653.18	greater
Abies_balsamea	TN	4	1769	457583	0.1129	535.146	2844.82	greater
Abies_balsamea	TN	5	8	294089	0.0726	344.124	328.31	lesser
Abies_balsamea	VX	1	4647	1081752	0.2669	1265.11	9040.51	greater
Abies_balsamea	VX	2	93	953847	0.2354	1115.8	937.547	lesser
Abies_balsamea	VX	3	4647	452120	0.1116	528.984	32057.8	greater
Abies_balsamea	VX	4	93	660863	0.1631	773.094	598.282	lesser
Abies_balsamea	VX	5	4647	903895	0.223	1057.02	12192.7	greater
Abies_balsamea	VN	1	6	953258	0.2352	1114.85	1102.88	lesser
Abies_balsamea	VN	2	306	814172	0.2009	952.266	438.596	lesser
Abies_balsamea	VN	3	552	982574	0.2425	1149.45	310.537	lesser
Abies_balsamea	VN	4	3876	664034	0.1639	776.886	12362.8	greater
Abies_balsamea	VN	5	6	638439	0.1575	746.55	734.598	lesser
Abies_bracteata	TX	1	63	901798	0.2225	34.4875	23.5727	greater
Abies_bracteata	TX	2	49	1031725	0.2546	39.463	2.3048	greater
Abies_bracteata	TX	3	20	653130	0.1612	24.986	0.995	lesser
Abies_bracteata	TX	4	20	610776	0.1507	23.3585	0.4829	lesser
Abies_bracteata	TX	5	3	855048	0.211	32.705	26.9802	lesser
Abies_bracteata	TN	1	143	1303793	0.3217	49.8635	173.963	greater
Abies_bracteata	TN	2	10	1121833	0.2768	42.904	25.2348	lesser
Abies_bracteata	TN	3	2	875179	0.216	33.48	29.5995	lesser
Abies_bracteata	TN	4	143	457583	0.1129	17.4995	900.047	greater
Abies_bracteata	TN	5	10	294089	0.0726	11.253	0.1395	lesser
Abies_bracteata	VX	1	6	1081752	0.2669	41.3695	30.2397	lesser
Abies_bracteata	VX	2	3	953847	0.2354	36.487	30.7337	lesser
Abies_bracteata	VX	3	8	452120	0.1116	17.298	4.9978	lesser
Abies_bracteata	VX	4	117	660863	0.1631	25.2805	332.765	greater
Abies_bracteata	VX	5	21	903895	0.223	34.565	5.3236	lesser
Abies_bracteata	VN	1	141	953258	0.2352	36.456	299.798	greater
Abies_bracteata	VN	2	11	814172	0.2009	31.1395	13.0252	lesser
Abies_bracteata	VN	3	2	982574	0.2425	37.5875	33.6939	lesser
Abies_bracteata	VN	4	1	664034	0.1639	25.4045	23.4439	lesser
Abies_bracteata	VN	5	141	638439	0.1575	24.4125	556.79	greater
Abies_concolor	TX	1	2380	901798	0.2225	926.045	2282.81	greater
Abies_concolor	TX	2	1074	1031725	0.2546	1059.65	0.1945	greater
Abies_concolor	TX	3	480	653130	0.1612	670.914	54.3263	lesser
Abies_concolor	TX	4	167	610776	0.1507	627.213	337.678	lesser
Abies_concolor	TX	5	61	855048	0.211	878.182	760.419	lesser
Abies_concolor	TN	1	74	1303793	0.3217	1338.92	1195.01	lesser
Abies_concolor	TN	2	1169	1121833	0.2768	1152.04	0.2496	greater
Abies_concolor	TN	3	1546	875179	0.216	898.992	465.654	greater
Abies_concolor	TN	4	1028	457583	0.1129	469.89	662.894	greater
Abies_concolor	TN	5	345	294089	0.0726	302.161	6.0735	greater
Abies_concolor	VX	1	232	1081752	0.2669	1110.84	695.291	lesser
Abies_concolor	VX	2	811	953847	0.2354	979.735	29.0603	lesser
Abies_concolor	VX	3	1181	452120	0.1116	464.479	1105.33	greater
Abies_concolor	VX	4	1517	660863	0.1631	678.822	1034.94	greater
Abies_concolor	VX	5	421	903895	0.223	928.126	277.092	lesser
Abies_concolor	VN	1	3212	953258	0.2352	978.902	5094.2	greater
Abies_concolor	VN	2	820	814172	0.2009	836.146	0.3118	lesser
Abies_concolor	VN	3	87	982574	0.2425	1009.28	842.784	lesser
Abies_concolor	VN	4	24	664034	0.1639	682.152	634.996	lesser
Abies_concolor	VN	5	19	638439	0.1575	655.515	618.066	lesser
Abies_fraseri	TX	1	155	901798	0.2225	89.89	47.1611	greater
Abies_fraseri	TX	2	177	1031725	0.2546	102.858	53.4422	greater
Abies_fraseri	TX	3	59	653130	0.1612	65.1248	0.576	lesser
Abies_fraseri	TX	4	13	610776	0.1507	60.8828	37.6586	lesser
Abies_fraseri	TX	5	155	855048	0.211	85.244	57.082	greater
Abies_fraseri	TN	1	4	1303793	0.3217	129.967	122.09	lesser
Abies_fraseri	TN	2	132	1121833	0.2768	111.827	3.639	greater
Abies_fraseri	TN	3	245	875179	0.216	87.264	285.119	greater
Abies_fraseri	TN	4	18	457583	0.1129	45.6116	16.7151	lesser
Abies_fraseri	TN	5	5	294089	0.0726	29.3304	20.1828	lesser
Abies_fraseri	VX	1	205	1081752	0.2669	107.828	87.5701	greater
Abies_fraseri	VX	2	172	953847	0.2354	95.1016	62.1794	greater
Abies_fraseri	VX	3	20	452120	0.1116	45.0864	13.9583	lesser
Abies_fraseri	VX	4	7	660863	0.1631	65.8924	52.636	lesser
Abies_fraseri	VX	5	205	903895	0.223	90.092	146.56	greater
Abies_fraseri	VN	1	18	953258	0.2352	95.0208	62.4306	lesser
Abies_fraseri	VN	2	94	814172	0.2009	81.1636	2.0301	greater
Abies_fraseri	VN	3	113	982574	0.2425	97.97	2.3058	greater
Abies_fraseri	VN	4	179	664034	0.1639	66.2156	192.105	greater
Abies_fraseri	VN	5	18	638439	0.1575	63.63	32.7219	lesser
Abies_grandis	TX	1	808	901798	0.2225	308.608	808.123	greater
Abies_grandis	TX	2	519	1031725	0.2546	353.13	77.9112	greater
Abies_grandis	TX	3	46	653130	0.1612	223.584	141.048	lesser
Abies_grandis	TX	4	11	610776	0.1507	209.021	187.6	lesser
Abies_grandis	TX	5	3	855048	0.211	292.657	286.688	lesser
Abies_grandis	TN	1	37	1303793	0.3217	446.198	375.266	lesser
Abies_grandis	TN	2	706	1121833	0.2768	383.922	270.197	greater
Abies_grandis	TN	3	286	875179	0.216	299.592	0.6166	lesser
Abies_grandis	TN	4	286	457583	0.1129	156.592	106.942	greater
Abies_grandis	TN	5	72	294089	0.0726	100.696	8.1778	lesser
Abies_grandis	VX	1	685	1081752	0.2669	370.19	267.714	greater
Abies_grandis	VX	2	588	953847	0.2354	326.5	209.441	greater
Abies_grandis	VX	3	90	452120	0.1116	154.789	27.1184	lesser
Abies_grandis	VX	4	21	660863	0.1631	226.22	186.169	lesser
Abies_grandis	VX	5	3	903895	0.223	309.301	303.33	lesser
Abies_grandis	VN	1	58	953258	0.2352	326.222	220.534	lesser
Abies_grandis	VN	2	338	814172	0.2009	278.648	12.6418	greater
Abies_grandis	VN	3	380	982574	0.2425	336.348	5.6654	greater
Abies_grandis	VN	4	197	664034	0.1639	227.329	4.0464	lesser
Abies_grandis	VN	5	414	638439	0.1575	218.452	175.044	greater
Abies_lasiocarpa	TX	1	37	901798	0.2225	20.025	14.3895	greater
Abies_lasiocarpa	TX	2	27	1031725	0.2546	22.914	0.7286	greater
Abies_lasiocarpa	TX	3	24	653130	0.1612	14.508	6.2102	greater
Abies_lasiocarpa	TX	4	2	610776	0.1507	13.563	9.8579	lesser
Abies_lasiocarpa	TX	5	37	855048	0.211	18.99	17.0806	greater
Abies_lasiocarpa	TN	1	6	1303793	0.3217	28.953	18.1964	lesser
Abies_lasiocarpa	TN	2	47	1121833	0.2768	24.912	19.5841	greater
Abies_lasiocarpa	TN	3	26	875179	0.216	19.44	2.2137	greater
Abies_lasiocarpa	TN	4	6	457583	0.1129	10.161	1.704	lesser
Abies_lasiocarpa	TN	5	5	294089	0.0726	6.534	0.3601	lesser
Abies_lasiocarpa	VX	1	48	1081752	0.2669	24.021	23.9371	greater
Abies_lasiocarpa	VX	2	39	953847	0.2354	21.186	14.9787	greater
Abies_lasiocarpa	VX	3	1	452120	0.1116	10.044	8.1436	lesser
Abies_lasiocarpa	VX	4	2	660863	0.1631	14.679	10.9515	lesser
Abies_lasiocarpa	VX	5	48	903895	0.223	20.07	38.8682	greater
Abies_lasiocarpa	VN	1	1	953258	0.2352	21.168	19.2152	lesser
Abies_lasiocarpa	VN	2	8	814172	0.2009	18.081	5.6206	lesser
Abies_lasiocarpa	VN	3	20	982574	0.2425	21.825	0.1526	lesser
Abies_lasiocarpa	VN	4	36	664034	0.1639	14.751	30.6095	greater
Abies_lasiocarpa	VN	5	25	638439	0.1575	14.175	8.2667	greater
Abies_magnifica	TX	1	545	901798	0.2225	142.4	1138.25	greater
Abies_magnifica	TX	2	66	1031725	0.2546	162.944	57.6771	lesser
Abies_magnifica	TX	3	17	653130	0.1612	103.168	71.9693	lesser
Abies_magnifica	TX	4	9	610776	0.1507	96.448	79.2878	lesser
Abies_magnifica	TX	5	3	855048	0.211	135.04	129.107	lesser
Abies_magnifica	TN	1	5	1303793	0.3217	205.888	196.009	lesser
Abies_magnifica	TN	2	38	1121833	0.2768	177.152	109.303	lesser
Abies_magnifica	TN	3	231	875179	0.216	138.24	62.2426	greater
Abies_magnifica	TN	4	221	457583	0.1129	72.256	306.2	greater
Abies_magnifica	TN	5	145	294089	0.0726	46.464	208.965	greater
Abies_magnifica	VX	1	144	1081752	0.2669	170.816	4.2098	lesser
Abies_magnifica	VX	2	281	953847	0.2354	150.656	112.77	greater
Abies_magnifica	VX	3	163	452120	0.1116	71.424	117.414	greater
Abies_magnifica	VX	4	47	660863	0.1631	104.384	31.5462	lesser
Abies_magnifica	VX	5	5	903895	0.223	142.72	132.895	lesser
Abies_magnifica	VN	1	456	953258	0.2352	150.528	619.906	greater
Abies_magnifica	VN	2	154	814172	0.2009	128.576	5.0272	greater
Abies_magnifica	VN	3	29	982574	0.2425	155.2	102.619	lesser
Abies_magnifica	VN	4	1	664034	0.1639	104.896	102.906	lesser
Abies_magnifica	VN	5	456	638439	0.1575	100.8	1251.66	greater
Abies_procera	TX	1	363	901798	0.2225	92.115	796.599	greater
Abies_procera	TX	2	45	1031725	0.2546	105.404	34.6161	lesser
Abies_procera	TX	3	4	653130	0.1612	66.7368	58.9765	lesser
Abies_procera	TX	4	1	610776	0.1507	62.3898	60.4058	lesser
Abies_procera	TX	5	1	855048	0.211	87.354	85.3654	lesser
Abies_procera	TN	1	1	1303793	0.3217	133.184	131.191	lesser
Abies_procera	TN	2	120	1121833	0.2768	114.595	0.2549	greater
Abies_procera	TN	3	233	875179	0.216	89.424	230.52	greater
Abies_procera	TN	4	50	457583	0.1129	46.7406	0.2273	greater
Abies_procera	TN	5	10	294089	0.0726	30.0564	13.3835	lesser
Abies_procera	VX	1	318	1081752	0.2669	110.497	389.674	greater
Abies_procera	VX	2	78	953847	0.2354	97.4556	3.884	lesser
Abies_procera	VX	3	15	452120	0.1116	46.2024	21.0723	lesser
Abies_procera	VX	4	2	660863	0.1631	67.5234	63.5826	lesser
Abies_procera	VX	5	1	903895	0.223	92.322	90.3328	lesser
Abies_procera	VN	1	90	953258	0.2352	97.3728	0.5582	lesser
Abies_procera	VN	2	101	814172	0.2009	83.1726	3.8212	greater
Abies_procera	VN	3	184	982574	0.2425	100.395	69.6229	greater
Abies_procera	VN	4	21	664034	0.1639	67.8546	32.3538	lesser
Abies_procera	VN	5	18	638439	0.1575	65.205	34.1739	lesser
Acacia_rigidula	TX	1	1	901798	0.2225	11.57	9.6564	lesser
Acacia_rigidula	TX	2	51	1031725	0.2546	13.2392	107.701	greater
Acacia_rigidula	TX	3	1	653130	0.1612	8.3824	6.5017	lesser
Acacia_rigidula	TX	4	51	610776	0.1507	7.8364	237.749	greater
Acacia_rigidula	TX	5	1	855048	0.211	10.972	9.0631	lesser
Acacia_rigidula	TN	1	52	1303793	0.3217	16.7284	74.3697	greater
Acacia_rigidula	TN	2	52	1121833	0.2768	14.3936	98.2549	greater
Acacia_rigidula	TN	3	52	875179	0.216	11.232	147.973	greater
Acacia_rigidula	TN	4	52	457583	0.1129	5.8708	362.455	greater
Acacia_rigidula	TN	5	52	294089	0.0726	3.7752	616.029	greater
Acacia_rigidula	VX	1	1	1081752	0.2669	13.8788	11.9509	lesser
Acacia_rigidula	VX	2	1	953847	0.2354	12.2408	10.3225	lesser
Acacia_rigidula	VX	3	1	452120	0.1116	5.8032	3.9755	lesser
Acacia_rigidula	VX	4	49	660863	0.1631	8.4812	193.578	greater
Acacia_rigidula	VX	5	1	903895	0.223	11.596	9.6822	lesser
Acacia_rigidula	VN	1	6	953258	0.2352	12.2304	3.1739	lesser
Acacia_rigidula	VN	2	30	814172	0.2009	10.4468	36.5976	greater
Acacia_rigidula	VN	3	11	982574	0.2425	12.61	0.2056	lesser
Acacia_rigidula	VN	4	2	664034	0.1639	8.5228	4.9921	lesser
Acacia_rigidula	VN	5	3	638439	0.1575	8.19	3.2889	lesser
Acer_circinatum	TX	1	2518	901798	0.2225	975.44	2439.4	greater
Acer_circinatum	TX	2	1530	1031725	0.2546	1116.17	153.434	greater
Acer_circinatum	TX	3	204	653130	0.1612	706.701	357.589	lesser
Acer_circinatum	TX	4	119	610776	0.1507	660.669	444.103	lesser
Acer_circinatum	TX	5	13	855048	0.211	925.024	899.207	lesser
Acer_circinatum	TN	1	10	1303793	0.3217	1410.33	1390.4	lesser
Acer_circinatum	TN	2	2561	1121833	0.2768	1213.49	1496.33	greater
Acer_circinatum	TN	3	1533	875179	0.216	946.944	362.705	greater
Acer_circinatum	TN	4	260	457583	0.1129	494.954	111.532	lesser
Acer_circinatum	TN	5	20	294089	0.0726	318.278	279.535	lesser
Acer_circinatum	VX	1	2506	1081752	0.2669	1170.09	1525.23	greater
Acer_circinatum	VX	2	1471	953847	0.2354	1031.99	186.752	greater
Acer_circinatum	VX	3	225	452120	0.1116	489.254	142.728	lesser
Acer_circinatum	VX	4	172	660863	0.1631	715.03	412.405	lesser
Acer_circinatum	VX	5	10	903895	0.223	977.632	957.734	lesser
Acer_circinatum	VN	1	163	953258	0.2352	1031.12	730.884	lesser
Acer_circinatum	VN	2	795	814172	0.2009	880.746	8.3478	lesser
Acer_circinatum	VN	3	1621	982574	0.2425	1063.12	292.752	greater
Acer_circinatum	VN	4	830	664034	0.1639	718.538	17.2905	greater
Acer_circinatum	VN	5	975	638439	0.1575	690.48	117.24	greater
Acer_floridanum	TX	1	58	901798	0.2225	22.9175	53.7049	greater
Acer_floridanum	TX	2	45	1031725	0.2546	26.2238	13.4437	greater
Acer_floridanum	TX	3	58	653130	0.1612	16.6036	103.21	greater
Acer_floridanum	TX	4	45	610776	0.1507	15.5221	55.9813	greater
Acer_floridanum	TX	5	58	855048	0.211	21.733	60.5207	greater
Acer_floridanum	TN	1	86	1303793	0.3217	33.1351	84.3425	greater
Acer_floridanum	TN	2	17	1121833	0.2768	28.5104	4.6471	lesser
Acer_floridanum	TN	3	86	875179	0.216	22.248	182.682	greater
Acer_floridanum	TN	4	17	457583	0.1129	11.6287	2.481	greater
Acer_floridanum	TN	5	86	294089	0.0726	7.4778	824.539	greater
Acer_floridanum	VX	1	9	1081752	0.2669	27.4907	12.4372	lesser
Acer_floridanum	VX	2	74	953847	0.2354	24.2462	102.096	greater
Acer_floridanum	VX	3	20	452120	0.1116	11.4948	6.2931	greater
Acer_floridanum	VX	4	9	660863	0.1631	16.7993	3.6209	lesser
Acer_floridanum	VX	5	74	903895	0.223	22.969	113.377	greater
Acer_floridanum	VN	1	3	953258	0.2352	24.2256	18.5971	lesser
Acer_floridanum	VN	2	12	814172	0.2009	20.6927	3.6517	lesser
Acer_floridanum	VN	3	47	982574	0.2425	24.9775	19.4171	greater
Acer_floridanum	VN	4	41	664034	0.1639	16.8817	34.457	greater
Acer_floridanum	VN	5	3	638439	0.1575	16.2225	10.7773	lesser
Acer_glabrum	TX	1	3202	901798	0.2225	1059.99	4328.54	greater
Acer_glabrum	TX	2	1127	1031725	0.2546	1212.91	6.0856	lesser
Acer_glabrum	TX	3	327	653130	0.1612	767.957	253.195	lesser
Acer_glabrum	TX	4	92	610776	0.1507	717.935	545.724	lesser
Acer_glabrum	TX	5	16	855048	0.211	1005.2	973.459	lesser
Acer_glabrum	TN	1	17	1303793	0.3217	1532.58	1498.77	lesser
Acer_glabrum	TN	2	253	1121833	0.2768	1318.68	861.216	lesser
Acer_glabrum	TN	3	1316	875179	0.216	1029.02	80.0324	greater
Acer_glabrum	TN	4	1574	457583	0.1129	537.856	1996.07	greater
Acer_glabrum	TN	5	1604	294089	0.0726	345.866	4576.62	greater
Acer_glabrum	VX	1	1264	1081752	0.2669	1271.51	0.0444	lesser
Acer_glabrum	VX	2	1837	953847	0.2354	1121.45	456.57	greater
Acer_glabrum	VX	3	990	452120	0.1116	531.662	395.125	greater
Acer_glabrum	VX	4	573	660863	0.1631	777.008	53.5637	lesser
Acer_glabrum	VX	5	100	903895	0.223	1062.37	871.785	lesser
Acer_glabrum	VN	1	1632	953258	0.2352	1120.49	233.504	greater
Acer_glabrum	VN	2	2253	814172	0.2009	957.088	1754.69	greater
Acer_glabrum	VN	3	700	982574	0.2425	1155.27	179.413	lesser
Acer_glabrum	VN	4	129	664034	0.1639	780.82	544.132	lesser
Acer_glabrum	VN	5	50	638439	0.1575	750.33	653.662	lesser
Acer_grandidentatum	TX	1	374	901798	0.2225	401.613	1.8985	lesser
Acer_grandidentatum	TX	2	415	1031725	0.2546	459.553	4.3193	lesser
Acer_grandidentatum	TX	3	450	653130	0.1612	290.966	86.9236	greater
Acer_grandidentatum	TX	4	267	610776	0.1507	272.014	0.0924	lesser
Acer_grandidentatum	TX	5	299	855048	0.211	380.855	17.5926	lesser
Acer_grandidentatum	TN	1	350	1303793	0.3217	580.668	91.6322	lesser
Acer_grandidentatum	TN	2	434	1121833	0.2768	499.624	8.6195	lesser
Acer_grandidentatum	TN	3	519	875179	0.216	389.88	42.7618	greater
Acer_grandidentatum	TN	4	395	457583	0.1129	203.785	179.422	greater
Acer_grandidentatum	TN	5	107	294089	0.0726	131.043	4.4113	lesser
Acer_grandidentatum	VX	1	17	1081752	0.2669	481.755	448.354	lesser
Acer_grandidentatum	VX	2	170	953847	0.2354	424.897	152.913	lesser
Acer_grandidentatum	VX	3	450	452120	0.1116	201.438	306.71	greater
Acer_grandidentatum	VX	4	435	660863	0.1631	294.396	67.1533	greater
Acer_grandidentatum	VX	5	733	903895	0.223	402.515	271.345	greater
Acer_grandidentatum	VN	1	1353	953258	0.2352	424.536	2030.56	greater
Acer_grandidentatum	VN	2	212	814172	0.2009	362.625	62.5654	lesser
Acer_grandidentatum	VN	3	226	982574	0.2425	437.712	102.401	lesser
Acer_grandidentatum	VN	4	11	664034	0.1639	295.839	274.248	lesser
Acer_grandidentatum	VN	5	3	638439	0.1575	284.288	278.319	lesser
Acer_leucoderme	TX	1	1	901798	0.2225	62.3	60.3161	lesser
Acer_leucoderme	TX	2	10	1031725	0.2546	71.288	52.6908	lesser
Acer_leucoderme	TX	3	205	653130	0.1612	45.136	566.211	greater
Acer_leucoderme	TX	4	64	610776	0.1507	42.196	11.2668	greater
Acer_leucoderme	TX	5	1	855048	0.211	59.08	57.0969	lesser
Acer_leucoderme	TN	1	171	1303793	0.3217	90.076	72.7019	greater
Acer_leucoderme	TN	2	108	1121833	0.2768	77.504	11.9995	greater
Acer_leucoderme	TN	3	1	875179	0.216	60.48	58.4965	lesser
Acer_leucoderme	TN	4	171	457583	0.1129	31.612	614.609	greater
Acer_leucoderme	TN	5	108	294089	0.0726	20.328	378.118	greater
Acer_leucoderme	VX	1	3	1081752	0.2669	74.732	68.8524	lesser
Acer_leucoderme	VX	2	11	953847	0.2354	65.912	45.7478	lesser
Acer_leucoderme	VX	3	49	452120	0.1116	31.248	10.0849	greater
Acer_leucoderme	VX	4	191	660863	0.1631	45.668	462.499	greater
Acer_leucoderme	VX	5	26	903895	0.223	62.44	21.2664	lesser
Acer_leucoderme	VN	1	11	953258	0.2352	65.856	45.6933	lesser
Acer_leucoderme	VN	2	31	814172	0.2009	56.252	11.3358	lesser
Acer_leucoderme	VN	3	106	982574	0.2425	67.9	21.3786	greater
Acer_leucoderme	VN	4	132	664034	0.1639	45.892	161.566	greater
Acer_leucoderme	VN	5	11	638439	0.1575	44.1	24.8438	lesser
Acer_macrophyllum	TX	1	2109	901798	0.2225	1462.05	286.275	greater
Acer_macrophyllum	TX	2	2092	1031725	0.2546	1672.98	104.951	greater
Acer_macrophyllum	TX	3	1500	653130	0.1612	1059.25	183.399	greater
Acer_macrophyllum	TX	4	755	610776	0.1507	990.25	55.8873	lesser
Acer_macrophyllum	TX	5	115	855048	0.211	1386.48	1166.02	lesser
Acer_macrophyllum	TN	1	2125	1303793	0.3217	2113.89	0.0584	greater
Acer_macrophyllum	TN	2	3802	1121833	0.2768	1818.85	2162.28	greater
Acer_macrophyllum	TN	3	616	875179	0.216	1419.34	454.683	lesser
Acer_macrophyllum	TN	4	23	457583	0.1129	741.866	696.579	lesser
Acer_macrophyllum	TN	5	5	294089	0.0726	477.055	467.107	lesser
Acer_macrophyllum	VX	1	2009	1081752	0.2669	1753.8	37.1348	greater
Acer_macrophyllum	VX	2	1727	953847	0.2354	1546.81	20.9897	greater
Acer_macrophyllum	VX	3	651	452120	0.1116	733.324	9.2417	lesser
Acer_macrophyllum	VX	4	1713	660863	0.1631	1071.73	383.704	greater
Acer_macrophyllum	VX	5	471	903895	0.223	1465.33	674.726	lesser
Acer_macrophyllum	VN	1	1995	953258	0.2352	1545.5	130.735	greater
Acer_macrophyllum	VN	2	1073	814172	0.2009	1320.11	46.2576	lesser
Acer_macrophyllum	VN	3	1268	982574	0.2425	1593.47	66.4771	lesser
Acer_macrophyllum	VN	4	852	664034	0.1639	1076.99	47.0007	lesser
Acer_macrophyllum	VN	5	1383	638439	0.1575	1034.93	117.062	greater
Acer_negundo	TX	1	353	901798	0.2225	947.183	372.74	lesser
Acer_negundo	TX	2	1349	1031725	0.2546	1083.83	64.8753	greater
Acer_negundo	TX	3	1248	653130	0.1612	686.228	459.887	greater
Acer_negundo	TX	4	721	610776	0.1507	641.53	9.8444	greater
Acer_negundo	TX	5	586	855048	0.211	898.227	108.531	lesser
Acer_negundo	TN	1	861	1303793	0.3217	1369.48	188.794	lesser
Acer_negundo	TN	2	1593	1121833	0.2768	1178.34	145.922	greater
Acer_negundo	TN	3	1110	875179	0.216	919.512	39.4619	greater
Acer_negundo	TN	4	605	457583	0.1129	480.615	32.1911	greater
Acer_negundo	TN	5	88	294089	0.0726	309.058	158.115	lesser
Acer_negundo	VX	1	923	1081752	0.2669	1136.19	40.0032	lesser
Acer_negundo	VX	2	1372	953847	0.2354	1002.1	136.541	greater
Acer_negundo	VX	3	739	452120	0.1116	475.081	146.613	greater
Acer_negundo	VX	4	670	660863	0.1631	694.317	0.8516	lesser
Acer_negundo	VX	5	553	903895	0.223	949.311	165.449	lesser
Acer_negundo	VN	1	406	953258	0.2352	1001.25	353.877	lesser
Acer_negundo	VN	2	853	814172	0.2009	855.231	0.0058	lesser
Acer_negundo	VN	3	1340	982574	0.2425	1032.32	91.7014	greater
Acer_negundo	VN	4	968	664034	0.1639	697.722	104.698	greater
Acer_negundo	VN	5	690	638439	0.1575	670.477	0.5684	greater
Acer_nigrum	TX	1	133	901798	0.2225	230.51	41.2485	lesser
Acer_nigrum	TX	2	622	1031725	0.2546	263.766	486.538	greater
Acer_nigrum	TX	3	228	653130	0.1612	167.003	22.2787	greater
Acer_nigrum	TX	4	52	610776	0.1507	156.125	69.4446	lesser
Acer_nigrum	TX	5	1	855048	0.211	218.596	216.601	lesser
Acer_nigrum	TN	1	5	1303793	0.3217	333.281	323.356	lesser
Acer_nigrum	TN	2	353	1121833	0.2768	286.765	15.2986	greater
Acer_nigrum	TN	3	540	875179	0.216	223.776	446.865	greater
Acer_nigrum	TN	4	126	457583	0.1129	116.964	0.698	greater
Acer_nigrum	TN	5	12	294089	0.0726	75.2136	53.1281	lesser
Acer_nigrum	VX	1	346	1081752	0.2669	276.508	17.4645	greater
Acer_nigrum	VX	2	579	953847	0.2354	243.874	460.521	greater
Acer_nigrum	VX	3	95	452120	0.1116	115.618	3.6766	lesser
Acer_nigrum	VX	4	15	660863	0.1631	168.972	140.303	lesser
Acer_nigrum	VX	5	1	903895	0.223	231.028	229.032	lesser
Acer_nigrum	VN	1	28	953258	0.2352	243.667	190.885	lesser
Acer_nigrum	VN	2	155	814172	0.2009	208.132	13.5637	lesser
Acer_nigrum	VN	3	281	982574	0.2425	251.23	3.5277	greater
Acer_nigrum	VN	4	329	664034	0.1639	169.8	149.261	greater
Acer_nigrum	VN	5	243	638439	0.1575	163.17	39.0564	greater
Acer_pensylvanicum	TX	1	4504	901798	0.2225	1544.6	5670.15	greater
Acer_pensylvanicum	TX	2	2253	1031725	0.2546	1767.43	133.4	greater
Acer_pensylvanicum	TX	3	171	653130	0.1612	1119.05	803.181	lesser
Acer_pensylvanicum	TX	4	14	610776	0.1507	1046.16	1018.35	lesser
Acer_pensylvanicum	TX	5	4504	855048	0.211	1464.76	6306.12	greater
Acer_pensylvanicum	TN	1	4	1303793	0.3217	2233.24	2225.25	lesser
Acer_pensylvanicum	TN	2	818	1121833	0.2768	1921.55	633.767	lesser
Acer_pensylvanicum	TN	3	2314	875179	0.216	1499.47	442.46	greater
Acer_pensylvanicum	TN	4	3125	457583	0.1129	783.752	6993.85	greater
Acer_pensylvanicum	TN	5	681	294089	0.0726	503.989	62.1696	greater
Acer_pensylvanicum	VX	1	5376	1081752	0.2669	1852.82	6699.41	greater
Acer_pensylvanicum	VX	2	1448	953847	0.2354	1634.15	21.2041	lesser
Acer_pensylvanicum	VX	3	107	452120	0.1116	774.727	575.505	lesser
Acer_pensylvanicum	VX	4	11	660863	0.1631	1132.24	1110.35	lesser
Acer_pensylvanicum	VX	5	5376	903895	0.223	1548.07	9465.41	greater
Acer_pensylvanicum	VN	1	1	953258	0.2352	1632.76	1630.76	lesser
Acer_pensylvanicum	VN	2	77	814172	0.2009	1394.65	1244.9	lesser
Acer_pensylvanicum	VN	3	953	982574	0.2425	1683.43	316.933	lesser
Acer_pensylvanicum	VN	4	1523	664034	0.1639	1137.79	130.414	greater
Acer_pensylvanicum	VN	5	4388	638439	0.1575	1093.37	9927.72	greater
Acer_rubrum	TX	1	1528	901798	0.2225	1752.86	28.8442	lesser
Acer_rubrum	TX	2	2197	1031725	0.2546	2005.74	18.2381	greater
Acer_rubrum	TX	3	1879	653130	0.1612	1269.93	292.111	greater
Acer_rubrum	TX	4	1197	610776	0.1507	1187.21	0.0807	greater
Acer_rubrum	TX	5	1077	855048	0.211	1662.26	206.061	lesser
Acer_rubrum	TN	1	1815	1303793	0.3217	2534.35	204.182	lesser
Acer_rubrum	TN	2	2831	1121833	0.2768	2180.63	193.972	greater
Acer_rubrum	TN	3	1797	875179	0.216	1701.65	5.3431	greater
Acer_rubrum	TN	4	1152	457583	0.1129	889.426	77.5163	greater
Acer_rubrum	TN	5	283	294089	0.0726	571.943	145.972	lesser
Acer_rubrum	VX	1	2256	1081752	0.2669	2102.64	11.1859	greater
Acer_rubrum	VX	2	2939	953847	0.2354	1854.48	634.237	greater
Acer_rubrum	VX	3	974	452120	0.1116	879.185	10.2253	greater
Acer_rubrum	VX	4	1190	660863	0.1631	1284.9	7.0094	lesser
Acer_rubrum	VX	5	519	903895	0.223	1756.79	872.119	lesser
Acer_rubrum	VN	1	48	953258	0.2352	1852.91	1758.15	lesser
Acer_rubrum	VN	2	810	814172	0.2009	1582.69	377.238	lesser
Acer_rubrum	VN	3	2575	982574	0.2425	1910.41	231.192	greater
Acer_rubrum	VN	4	2048	664034	0.1639	1291.2	443.57	greater
Acer_rubrum	VN	5	2397	638439	0.1575	1240.79	1077.41	greater
Acer_saccharinum	TX	1	335	901798	0.2225	1131.86	561.009	lesser
Acer_saccharinum	TX	2	2099	1031725	0.2546	1295.15	498.919	greater
Acer_saccharinum	TX	3	1713	653130	0.1612	820.024	972.417	greater
Acer_saccharinum	TX	4	796	610776	0.1507	766.611	1.1267	greater
Acer_saccharinum	TX	5	144	855048	0.211	1073.36	804.676	lesser
Acer_saccharinum	TN	1	252	1303793	0.3217	1636.49	1171.29	lesser
Acer_saccharinum	TN	2	2220	1121833	0.2768	1408.08	468.163	greater
Acer_saccharinum	TN	3	1760	875179	0.216	1098.79	397.888	greater
Acer_saccharinum	TN	4	745	457583	0.1129	574.322	50.7222	greater
Acer_saccharinum	TN	5	110	294089	0.0726	369.316	182.079	lesser
Acer_saccharinum	VX	1	1269	1081752	0.2669	1357.72	5.7974	lesser
Acer_saccharinum	VX	2	2428	953847	0.2354	1197.48	1264.47	greater
Acer_saccharinum	VX	3	810	452120	0.1116	567.709	103.406	greater
Acer_saccharinum	VX	4	477	660863	0.1631	829.69	149.923	lesser
Acer_saccharinum	VX	5	103	903895	0.223	1134.4	937.753	lesser
Acer_saccharinum	VN	1	117	953258	0.2352	1196.46	973.904	lesser
Acer_saccharinum	VN	2	1107	814172	0.2009	1021.98	7.0732	greater
Acer_saccharinum	VN	3	1835	982574	0.2425	1233.6	293.195	greater
Acer_saccharinum	VN	4	1214	664034	0.1639	833.759	173.411	greater
Acer_saccharinum	VN	5	814	638439	0.1575	801.202	0.2044	greater
Acer_saccharum	TX	1	2354	901798	0.2225	1451.81	560.639	greater
Acer_saccharum	TX	2	2676	1031725	0.2546	1661.27	619.821	greater
Acer_saccharum	TX	3	1172	653130	0.1612	1051.83	13.7292	greater
Acer_saccharum	TX	4	313	610776	0.1507	983.317	456.949	lesser
Acer_saccharum	TX	5	10	855048	0.211	1376.78	1356.85	lesser
Acer_saccharum	TN	1	67	1303793	0.3217	2099.09	1967.23	lesser
Acer_saccharum	TN	2	1482	1121833	0.2768	1806.12	58.1654	lesser
Acer_saccharum	TN	3	2335	875179	0.216	1409.4	607.872	greater
Acer_saccharum	TN	4	2006	457583	0.1129	736.673	2187.12	greater
Acer_saccharum	TN	5	635	294089	0.0726	473.715	54.9124	greater
Acer_saccharum	VX	1	3331	1081752	0.2669	1741.52	1450.71	greater
Acer_saccharum	VX	2	2612	953847	0.2354	1535.98	753.789	greater
Acer_saccharum	VX	3	444	452120	0.1116	728.19	110.911	lesser
Acer_saccharum	VX	4	138	660863	0.1631	1064.23	806.122	lesser
Acer_saccharum	VX	5	3331	903895	0.223	1455.08	2418.5	greater
Acer_saccharum	VN	1	14	953258	0.2352	1534.68	1506.81	lesser
Acer_saccharum	VN	2	450	814172	0.2009	1310.87	565.35	lesser
Acer_saccharum	VN	3	1549	982574	0.2425	1582.31	0.7013	lesser
Acer_saccharum	VN	4	1594	664034	0.1639	1069.45	257.287	greater
Acer_saccharum	VN	5	2918	638439	0.1575	1027.69	3477.01	greater
Acer_spicatum	TX	1	2303	901798	0.2225	648.365	4222.65	greater
Acer_spicatum	TX	2	567	1031725	0.2546	741.904	41.2338	lesser
Acer_spicatum	TX	3	37	653130	0.1612	469.737	398.651	lesser
Acer_spicatum	TX	4	5	610776	0.1507	439.14	429.197	lesser
Acer_spicatum	TX	5	2	855048	0.211	614.854	610.861	lesser
Acer_spicatum	TN	1	5	1303793	0.3217	937.434	927.461	lesser
Acer_spicatum	TN	2	101	1121833	0.2768	806.595	617.242	lesser
Acer_spicatum	TN	3	817	875179	0.216	629.424	55.8999	greater
Acer_spicatum	TN	4	998	457583	0.1129	328.991	1360.44	greater
Acer_spicatum	TN	5	993	294089	0.0726	211.556	2886.48	greater
Acer_spicatum	VX	1	2557	1081752	0.2669	777.747	4070.4	greater
Acer_spicatum	VX	2	339	953847	0.2354	685.956	175.49	lesser
Acer_spicatum	VX	3	14	452120	0.1116	325.202	297.805	lesser
Acer_spicatum	VX	4	3	660863	0.1631	475.273	469.292	lesser
Acer_spicatum	VX	5	1	903895	0.223	649.822	647.823	lesser
Acer_spicatum	VN	1	28	953258	0.2352	685.373	630.517	lesser
Acer_spicatum	VN	2	313	814172	0.2009	585.423	126.77	lesser
Acer_spicatum	VN	3	605	982574	0.2425	706.645	14.6208	lesser
Acer_spicatum	VN	4	1968	664034	0.1639	477.605	4650.87	greater
Acer_spicatum	VN	5	28	638439	0.1575	458.955	404.663	lesser
Acoelorraphe_wrightii	TX	1	3	901798	0.2225	26.9225	21.2568	lesser
Acoelorraphe_wrightii	TX	2	4	1031725	0.2546	30.8066	23.326	lesser
Acoelorraphe_wrightii	TX	3	114	653130	0.1612	19.5052	457.789	greater
Acoelorraphe_wrightii	TX	4	3	610776	0.1507	18.2347	12.7283	lesser
Acoelorraphe_wrightii	TX	5	4	855048	0.211	25.531	18.1577	lesser
Acoelorraphe_wrightii	TN	1	115	1303793	0.3217	38.9257	148.675	greater
Acoelorraphe_wrightii	TN	2	5	1121833	0.2768	33.4928	24.2392	lesser
Acoelorraphe_wrightii	TN	3	1	875179	0.216	26.136	24.1743	lesser
Acoelorraphe_wrightii	TN	4	115	457583	0.1129	13.6609	751.752	greater
Acoelorraphe_wrightii	TN	5	5	294089	0.0726	8.7846	1.6305	lesser
Acoelorraphe_wrightii	VX	1	2	1081752	0.2669	32.2949	28.4188	lesser
Acoelorraphe_wrightii	VX	2	2	953847	0.2354	28.4834	24.6238	lesser
Acoelorraphe_wrightii	VX	3	4	452120	0.1116	13.5036	6.6885	lesser
Acoelorraphe_wrightii	VX	4	10	660863	0.1631	19.7351	4.8022	lesser
Acoelorraphe_wrightii	VX	5	103	903895	0.223	26.983	214.156	greater
Acoelorraphe_wrightii	VN	1	5	953258	0.2352	28.4592	19.3377	lesser
Acoelorraphe_wrightii	VN	2	22	814172	0.2009	24.3089	0.2193	lesser
Acoelorraphe_wrightii	VN	3	80	982574	0.2425	29.3425	87.4562	greater
Acoelorraphe_wrightii	VN	4	10	664034	0.1639	19.8319	4.8743	lesser
Acoelorraphe_wrightii	VN	5	4	638439	0.1575	19.0575	11.8971	lesser
Adenostoma_sparsifolium	TX	1	8	901798	0.2225	203.81	188.124	lesser
Adenostoma_sparsifolium	TX	2	111	1031725	0.2546	233.214	64.045	lesser
Adenostoma_sparsifolium	TX	3	211	653130	0.1612	147.659	27.1711	greater
Adenostoma_sparsifolium	TX	4	453	610776	0.1507	138.041	718.619	greater
Adenostoma_sparsifolium	TX	5	133	855048	0.211	193.276	18.798	lesser
Adenostoma_sparsifolium	TN	1	351	1303793	0.3217	294.677	10.7652	greater
Adenostoma_sparsifolium	TN	2	562	1121833	0.2768	253.549	375.242	greater
Adenostoma_sparsifolium	TN	3	3	875179	0.216	197.856	191.901	lesser
Adenostoma_sparsifolium	TN	4	351	457583	0.1129	103.416	592.726	greater
Adenostoma_sparsifolium	TN	5	562	294089	0.0726	66.5016	3691.92	greater
Adenostoma_sparsifolium	VX	1	5	1081752	0.2669	244.48	234.583	lesser
Adenostoma_sparsifolium	VX	2	2	953847	0.2354	215.626	211.645	lesser
Adenostoma_sparsifolium	VX	3	144	452120	0.1116	102.226	17.0711	greater
Adenostoma_sparsifolium	VX	4	765	660863	0.1631	149.4	2536.58	greater
Adenostoma_sparsifolium	VX	5	5	903895	0.223	204.268	194.39	lesser
Adenostoma_sparsifolium	VN	1	911	953258	0.2352	215.443	2245.6	greater
Adenostoma_sparsifolium	VN	2	3	814172	0.2009	184.024	178.073	lesser
Adenostoma_sparsifolium	VN	3	2	982574	0.2425	222.13	218.148	lesser
Adenostoma_sparsifolium	VN	4	911	664034	0.1639	150.132	3856.06	greater
Adenostoma_sparsifolium	VN	5	3	638439	0.1575	144.27	138.332	lesser
Aesculus_californica	TX	1	1235	901798	0.2225	1935.75	253.675	lesser
Aesculus_californica	TX	2	1068	1031725	0.2546	2215.02	593.97	lesser
Aesculus_californica	TX	3	3144	653130	0.1612	1402.44	2162.68	greater
Aesculus_californica	TX	4	1581	610776	0.1507	1311.09	55.5655	greater
Aesculus_californica	TX	5	1672	855048	0.211	1835.7	14.5981	lesser
Aesculus_californica	TN	1	6213	1303793	0.3217	2798.79	4164.95	greater
Aesculus_californica	TN	2	2454	1121833	0.2768	2408.16	0.8726	greater
Aesculus_californica	TN	3	25	875179	0.216	1879.2	1829.53	lesser
Aesculus_californica	TN	4	2	457583	0.1129	982.23	978.234	lesser
Aesculus_californica	TN	5	6	294089	0.0726	631.62	619.677	lesser
Aesculus_californica	VX	1	1118	1081752	0.2669	2322.03	624.319	lesser
Aesculus_californica	VX	2	785	953847	0.2354	2047.98	778.874	lesser
Aesculus_californica	VX	3	1229	452120	0.1116	970.92	68.6002	greater
Aesculus_californica	VX	4	3548	660863	0.1631	1418.97	3194.41	greater
Aesculus_californica	VX	5	2020	903895	0.223	1940.1	3.2906	greater
Aesculus_californica	VN	1	3306	953258	0.2352	2046.24	775.567	greater
Aesculus_californica	VN	2	3664	814172	0.2009	1747.83	2100.72	greater
Aesculus_californica	VN	3	1305	982574	0.2425	2109.75	306.966	lesser
Aesculus_californica	VN	4	319	664034	0.1639	1425.93	859.295	lesser
Aesculus_californica	VN	5	106	638439	0.1575	1370.25	1166.45	lesser
Aesculus_flava	TX	1	168	901798	0.2225	182.673	1.1785	lesser
Aesculus_flava	TX	2	235	1031725	0.2546	209.027	3.2274	greater
Aesculus_flava	TX	3	349	653130	0.1612	132.345	354.673	greater
Aesculus_flava	TX	4	64	610776	0.1507	123.725	28.8305	lesser
Aesculus_flava	TX	5	5	855048	0.211	173.231	163.375	lesser
Aesculus_flava	TN	1	32	1303793	0.3217	264.116	203.993	lesser
Aesculus_flava	TN	2	508	1121833	0.2768	227.253	346.834	greater
Aesculus_flava	TN	3	279	875179	0.216	177.336	58.2824	greater
Aesculus_flava	TN	4	2	457583	0.1129	92.6909	88.7341	lesser
Aesculus_flava	TN	5	32	294089	0.0726	59.6046	12.7845	lesser
Aesculus_flava	VX	1	183	1081752	0.2669	219.125	5.9555	lesser
Aesculus_flava	VX	2	478	953847	0.2354	193.263	419.505	greater
Aesculus_flava	VX	3	113	452120	0.1116	91.6236	4.9873	greater
Aesculus_flava	VX	4	43	660863	0.1631	133.905	61.7134	lesser
Aesculus_flava	VX	5	4	903895	0.223	183.083	175.17	lesser
Aesculus_flava	VN	1	6	953258	0.2352	193.099	181.286	lesser
Aesculus_flava	VN	2	89	814172	0.2009	164.939	34.9627	lesser
Aesculus_flava	VN	3	236	982574	0.2425	199.093	6.8419	greater
Aesculus_flava	VN	4	185	664034	0.1639	134.562	18.9058	greater
Aesculus_flava	VN	5	305	638439	0.1575	129.308	238.717	greater
Aesculus_glabra	TX	1	32	901798	0.2225	638.798	576.4	lesser
Aesculus_glabra	TX	2	974	1031725	0.2546	730.957	80.812	greater
Aesculus_glabra	TX	3	995	653130	0.1612	462.805	611.988	greater
Aesculus_glabra	TX	4	511	610776	0.1507	432.66	14.1848	greater
Aesculus_glabra	TX	5	359	855048	0.211	605.781	100.533	lesser
Aesculus_glabra	TN	1	389	1303793	0.3217	923.601	309.439	lesser
Aesculus_glabra	TN	2	1382	1121833	0.2768	794.693	434.042	greater
Aesculus_glabra	TN	3	947	875179	0.216	620.136	172.285	greater
Aesculus_glabra	TN	4	144	457583	0.1129	324.136	100.109	lesser
Aesculus_glabra	TN	5	9	294089	0.0726	208.435	190.823	lesser
Aesculus_glabra	VX	1	323	1081752	0.2669	766.27	256.422	lesser
Aesculus_glabra	VX	2	1320	953847	0.2354	675.833	613.984	greater
Aesculus_glabra	VX	3	723	452120	0.1116	320.404	505.874	greater
Aesculus_glabra	VX	4	201	660863	0.1631	468.26	152.539	lesser
Aesculus_glabra	VX	5	304	903895	0.223	640.233	176.58	lesser
Aesculus_glabra	VN	1	162	953258	0.2352	675.259	390.124	lesser
Aesculus_glabra	VN	2	511	814172	0.2009	576.784	7.5028	lesser
Aesculus_glabra	VN	3	1222	982574	0.2425	696.217	397.07	greater
Aesculus_glabra	VN	4	711	664034	0.1639	470.557	122.861	greater
Aesculus_glabra	VN	5	265	638439	0.1575	452.183	77.4848	lesser
Aesculus_parviflora	TX	1	17	901798	0.2225	123.265	91.6095	lesser
Aesculus_parviflora	TX	2	177	1031725	0.2546	141.048	9.1636	greater
Aesculus_parviflora	TX	3	130	653130	0.1612	89.3048	18.5443	greater
Aesculus_parviflora	TX	4	193	610776	0.1507	83.4878	143.649	greater
Aesculus_parviflora	TX	5	37	855048	0.211	116.894	54.6055	lesser
Aesculus_parviflora	TN	1	180	1303793	0.3217	178.222	0.0177	greater
Aesculus_parviflora	TN	2	294	1121833	0.2768	153.347	129.009	greater
Aesculus_parviflora	TN	3	71	875179	0.216	119.664	19.7903	lesser
Aesculus_parviflora	TN	4	9	457583	0.1129	62.5466	45.8416	lesser
Aesculus_parviflora	TN	5	180	294089	0.0726	40.2204	485.782	greater
Aesculus_parviflora	VX	1	50	1081752	0.2669	147.863	64.7702	lesser
Aesculus_parviflora	VX	2	246	953847	0.2354	130.412	102.45	greater
Aesculus_parviflora	VX	3	82	452120	0.1116	61.8264	6.5825	greater
Aesculus_parviflora	VX	4	165	660863	0.1631	90.3574	61.6609	greater
Aesculus_parviflora	VX	5	11	903895	0.223	123.542	102.521	lesser
Aesculus_parviflora	VN	1	39	953258	0.2352	130.301	63.9738	lesser
Aesculus_parviflora	VN	2	115	814172	0.2009	111.299	0.1231	greater
Aesculus_parviflora	VN	3	183	982574	0.2425	134.345	17.6211	greater
Aesculus_parviflora	VN	4	119	664034	0.1639	90.8006	8.7577	greater
Aesculus_parviflora	VN	5	98	638439	0.1575	87.255	1.3232	greater
Aesculus_pavia	TX	1	16	901798	0.2225	1156.78	1125	lesser
Aesculus_pavia	TX	2	86	1031725	0.2546	1323.67	1157.25	lesser
Aesculus_pavia	TX	3	321	653130	0.1612	838.079	319.028	lesser
Aesculus_pavia	TX	4	2228	610776	0.1507	783.489	2663.23	greater
Aesculus_pavia	TX	5	2548	855048	0.211	1096.99	1919.28	greater
Aesculus_pavia	TN	1	4005	1303793	0.3217	1672.52	3252.86	greater
Aesculus_pavia	TN	2	1132	1121833	0.2768	1439.08	65.5279	lesser
Aesculus_pavia	TN	3	54	875179	0.216	1122.98	1017.58	lesser
Aesculus_pavia	TN	4	8	457583	0.1129	586.967	571.076	lesser
Aesculus_pavia	TN	5	4005	294089	0.0726	377.447	34863.5	greater
Aesculus_pavia	VX	1	50	1081752	0.2669	1387.61	1289.41	lesser
Aesculus_pavia	VX	2	314	953847	0.2354	1223.84	676.407	lesser
Aesculus_pavia	VX	3	891	452120	0.1116	580.208	166.477	greater
Aesculus_pavia	VX	4	2464	660863	0.1631	847.957	3079.87	greater
Aesculus_pavia	VX	5	1480	903895	0.223	1159.38	88.6675	greater
Aesculus_pavia	VN	1	34	953258	0.2352	1222.8	1155.75	lesser
Aesculus_pavia	VN	2	470	814172	0.2009	1044.48	315.972	lesser
Aesculus_pavia	VN	3	1721	982574	0.2425	1260.76	168.013	greater
Aesculus_pavia	VN	4	1819	664034	0.1639	852.116	1097.11	greater
Aesculus_pavia	VN	5	1155	638439	0.1575	818.842	138.002	greater
Aesculus_sylvatica	TX	1	3	901798	0.2225	122.153	116.226	lesser
Aesculus_sylvatica	TX	2	6	1031725	0.2546	139.775	128.033	lesser
Aesculus_sylvatica	TX	3	15	653130	0.1612	88.4988	61.0412	lesser
Aesculus_sylvatica	TX	4	512	610776	0.1507	82.7343	2227.24	greater
Aesculus_sylvatica	TX	5	13	855048	0.211	115.839	91.2979	lesser
Aesculus_sylvatica	TN	1	178	1303793	0.3217	176.613	0.0109	greater
Aesculus_sylvatica	TN	2	369	1121833	0.2768	151.963	309.976	greater
Aesculus_sylvatica	TN	3	2	875179	0.216	118.584	114.618	lesser
Aesculus_sylvatica	TN	4	178	457583	0.1129	61.9821	217.162	greater
Aesculus_sylvatica	TN	5	369	294089	0.0726	39.8574	2718.06	greater
Aesculus_sylvatica	VX	1	3	1081752	0.2669	146.528	140.589	lesser
Aesculus_sylvatica	VX	2	9	953847	0.2354	129.235	111.861	lesser
Aesculus_sylvatica	VX	3	114	452120	0.1116	61.2684	45.3843	greater
Aesculus_sylvatica	VX	4	414	660863	0.1631	89.5419	1175.68	greater
Aesculus_sylvatica	VX	5	9	903895	0.223	122.427	105.089	lesser
Aesculus_sylvatica	VN	1	10	953258	0.2352	129.125	109.899	lesser
Aesculus_sylvatica	VN	2	303	814172	0.2009	110.294	336.696	greater
Aesculus_sylvatica	VN	3	184	982574	0.2425	133.132	19.4355	greater
Aesculus_sylvatica	VN	4	52	664034	0.1639	89.9811	16.0319	lesser
Aesculus_sylvatica	VN	5	10	638439	0.1575	86.4675	67.624	lesser
Alnus_alnobetula	TX	1	432	901798	0.2225	99.68	1107.91	greater
Alnus_alnobetula	TX	2	12	1031725	0.2546	114.061	91.3233	lesser
Alnus_alnobetula	TX	3	4	653130	0.1612	72.2176	64.4392	lesser
Alnus_alnobetula	TX	4	432	610776	0.1507	67.5136	1967.76	greater
Alnus_alnobetula	TX	5	12	855048	0.211	94.528	72.0514	lesser
Alnus_alnobetula	TN	1	33	1303793	0.3217	144.122	85.6777	lesser
Alnus_alnobetula	TN	2	114	1121833	0.2768	124.006	0.8074	lesser
Alnus_alnobetula	TN	3	91	875179	0.216	96.768	0.3438	lesser
Alnus_alnobetula	TN	4	210	457583	0.1129	50.5792	502.479	greater
Alnus_alnobetula	TN	5	33	294089	0.0726	32.5248	0.0069	greater
Alnus_alnobetula	VX	1	407	1081752	0.2669	119.571	690.93	greater
Alnus_alnobetula	VX	2	38	953847	0.2354	105.459	43.1517	lesser
Alnus_alnobetula	VX	3	1	452120	0.1116	49.9968	48.0168	lesser
Alnus_alnobetula	VX	4	2	660863	0.1631	73.0688	69.1235	lesser
Alnus_alnobetula	VX	5	407	903895	0.223	99.904	943.986	greater
Alnus_alnobetula	VN	1	11	953258	0.2352	105.37	84.5179	lesser
Alnus_alnobetula	VN	2	70	814172	0.2009	90.0032	4.4457	lesser
Alnus_alnobetula	VN	3	79	982574	0.2425	108.64	8.0866	lesser
Alnus_alnobetula	VN	4	68	664034	0.1639	73.4272	0.4011	lesser
Alnus_alnobetula	VN	5	220	638439	0.1575	70.56	316.501	greater
Alnus_incana	TX	1	302	901798	0.2225	106.132	361.473	greater
Alnus_incana	TX	2	153	1031725	0.2546	121.444	8.1994	greater
Alnus_incana	TX	3	18	653130	0.1612	76.8924	45.1061	lesser
Alnus_incana	TX	4	4	610776	0.1507	71.8839	64.1065	lesser
Alnus_incana	TX	5	302	855048	0.211	100.647	402.824	greater
Alnus_incana	TN	1	16	1303793	0.3217	153.451	123.119	lesser
Alnus_incana	TN	2	114	1121833	0.2768	132.034	2.4631	lesser
Alnus_incana	TN	3	195	875179	0.216	103.032	82.0921	greater
Alnus_incana	TN	4	152	457583	0.1129	53.8533	178.871	greater
Alnus_incana	TN	5	16	294089	0.0726	34.6302	10.0226	lesser
Alnus_incana	VX	1	349	1081752	0.2669	127.311	386.029	greater
Alnus_incana	VX	2	86	953847	0.2354	112.286	6.1534	lesser
Alnus_incana	VX	3	25	452120	0.1116	53.2332	14.974	lesser
Alnus_incana	VX	4	15	660863	0.1631	77.7987	50.6908	lesser
Alnus_incana	VX	5	2	903895	0.223	106.371	102.409	lesser
Alnus_incana	VN	1	23	953258	0.2352	112.19	70.9056	lesser
Alnus_incana	VN	2	37	814172	0.2009	95.8293	36.1151	lesser
Alnus_incana	VN	3	82	982574	0.2425	115.672	9.8021	lesser
Alnus_incana	VN	4	100	664034	0.1639	78.1803	6.0898	greater
Alnus_incana	VN	5	235	638439	0.1575	75.1275	340.211	greater
Alnus_maritima	TX	1	2	901798	0.2225	100.57	96.6098	lesser
Alnus_maritima	TX	2	49	1031725	0.2546	115.079	37.9431	lesser
Alnus_maritima	TX	3	401	653130	0.1612	72.8624	1477.78	greater
Alnus_maritima	TX	4	2	610776	0.1507	68.1164	64.1751	lesser
Alnus_maritima	TX	5	49	855048	0.211	95.372	22.5471	lesser
Alnus_maritima	TN	1	450	1303793	0.3217	145.408	638.038	greater
Alnus_maritima	TN	2	1	1121833	0.2768	125.114	123.122	lesser
Alnus_maritima	TN	3	1	875179	0.216	97.632	95.6422	lesser
Alnus_maritima	TN	4	450	457583	0.1129	51.0308	3119.22	greater
Alnus_maritima	TN	5	1	294089	0.0726	32.8152	30.8457	lesser
Alnus_maritima	VX	1	2	1081752	0.2669	120.639	116.672	lesser
Alnus_maritima	VX	2	8	953847	0.2354	106.401	91.0023	lesser
Alnus_maritima	VX	3	160	452120	0.1116	50.4432	237.945	greater
Alnus_maritima	VX	4	153	660863	0.1631	73.7212	85.2554	greater
Alnus_maritima	VX	5	129	903895	0.223	100.796	7.8918	greater
Alnus_maritima	VN	1	143	953258	0.2352	106.31	12.6622	greater
Alnus_maritima	VN	2	181	814172	0.2009	90.8068	89.5837	greater
Alnus_maritima	VN	3	84	982574	0.2425	109.61	5.9837	lesser
Alnus_maritima	VN	4	35	664034	0.1639	74.0828	20.6184	lesser
Alnus_maritima	VN	5	9	638439	0.1575	71.19	54.3278	lesser
Alnus_oblongifolia	TX	1	25	901798	0.2225	43.3875	7.7926	lesser
Alnus_oblongifolia	TX	2	28	1031725	0.2546	49.647	9.4385	lesser
Alnus_oblongifolia	TX	3	38	653130	0.1612	31.434	1.3715	greater
Alnus_oblongifolia	TX	4	39	610776	0.1507	29.3865	3.145	greater
Alnus_oblongifolia	TX	5	65	855048	0.211	41.145	13.8306	greater
Alnus_oblongifolia	TN	1	25	1303793	0.3217	62.7315	22.6946	lesser
Alnus_oblongifolia	TN	2	100	1121833	0.2768	53.976	39.2435	greater
Alnus_oblongifolia	TN	3	51	875179	0.216	42.12	1.8721	greater
Alnus_oblongifolia	TN	4	17	457583	0.1129	22.0155	1.1426	lesser
Alnus_oblongifolia	TN	5	2	294089	0.0726	14.157	10.4395	lesser
Alnus_oblongifolia	VX	1	2	1081752	0.2669	52.0455	48.1224	lesser
Alnus_oblongifolia	VX	2	1	953847	0.2354	45.903	43.9248	lesser
Alnus_oblongifolia	VX	3	2	452120	0.1116	21.762	17.9458	lesser
Alnus_oblongifolia	VX	4	51	660863	0.1631	31.8045	11.5854	greater
Alnus_oblongifolia	VX	5	139	903895	0.223	43.485	209.799	greater
Alnus_oblongifolia	VN	1	182	953258	0.2352	45.864	404.086	greater
Alnus_oblongifolia	VN	2	13	814172	0.2009	39.1755	17.4894	lesser
Alnus_oblongifolia	VN	3	182	982574	0.2425	47.2875	383.769	greater
Alnus_oblongifolia	VN	4	13	664034	0.1639	31.9605	11.2483	lesser
Alnus_oblongifolia	VN	5	182	638439	0.1575	30.7125	745.231	greater
Alnus_rhombifolia	TX	1	146	901798	0.2225	442.998	199.115	lesser
Alnus_rhombifolia	TX	2	294	1031725	0.2546	506.909	89.4245	lesser
Alnus_rhombifolia	TX	3	505	653130	0.1612	320.949	105.545	greater
Alnus_rhombifolia	TX	4	710	610776	0.1507	300.044	560.132	greater
Alnus_rhombifolia	TX	5	336	855048	0.211	420.101	16.8364	lesser
Alnus_rhombifolia	TN	1	1197	1303793	0.3217	640.505	483.505	greater
Alnus_rhombifolia	TN	2	581	1121833	0.2768	551.109	1.6212	greater
Alnus_rhombifolia	TN	3	183	875179	0.216	430.056	141.927	lesser
Alnus_rhombifolia	TN	4	29	457583	0.1129	224.784	170.525	lesser
Alnus_rhombifolia	TN	5	1	294089	0.0726	144.547	142.554	lesser
Alnus_rhombifolia	VX	1	44	1081752	0.2669	531.398	447.041	lesser
Alnus_rhombifolia	VX	2	135	953847	0.2354	468.681	237.567	lesser
Alnus_rhombifolia	VX	3	252	452120	0.1116	222.196	3.9978	greater
Alnus_rhombifolia	VX	4	603	660863	0.1631	324.732	238.452	greater
Alnus_rhombifolia	VX	5	957	903895	0.223	443.993	592.749	greater
Alnus_rhombifolia	VN	1	1490	953258	0.2352	468.283	2229.22	greater
Alnus_rhombifolia	VN	2	303	814172	0.2009	399.992	23.519	lesser
Alnus_rhombifolia	VN	3	128	982574	0.2425	482.817	260.752	lesser
Alnus_rhombifolia	VN	4	18	664034	0.1639	326.325	291.318	lesser
Alnus_rhombifolia	VN	5	52	638439	0.1575	313.582	218.205	lesser
Alnus_rubra	TX	1	1383	901798	0.2225	394.493	2476.97	greater
Alnus_rubra	TX	2	342	1031725	0.2546	451.406	26.5163	lesser
Alnus_rubra	TX	3	32	653130	0.1612	285.808	225.39	lesser
Alnus_rubra	TX	4	11	610776	0.1507	267.191	245.644	lesser
Alnus_rubra	TX	5	5	855048	0.211	374.103	364.17	lesser
Alnus_rubra	TN	1	119	1303793	0.3217	570.374	357.202	lesser
Alnus_rubra	TN	2	1380	1121833	0.2768	490.766	1611.23	greater
Alnus_rubra	TN	3	226	875179	0.216	382.968	64.3368	lesser
Alnus_rubra	TN	4	46	457583	0.1129	200.172	118.743	lesser
Alnus_rubra	TN	5	2	294089	0.0726	128.72	124.751	lesser
Alnus_rubra	VX	1	1380	1081752	0.2669	473.214	1737.61	greater
Alnus_rubra	VX	2	324	953847	0.2354	417.364	20.8855	lesser
Alnus_rubra	VX	3	49	452120	0.1116	197.867	112.001	lesser
Alnus_rubra	VX	4	16	660863	0.1631	289.176	258.062	lesser
Alnus_rubra	VX	5	4	903895	0.223	395.379	387.42	lesser
Alnus_rubra	VN	1	33	953258	0.2352	417.01	353.621	lesser
Alnus_rubra	VN	2	146	814172	0.2009	356.196	124.039	lesser
Alnus_rubra	VN	3	436	982574	0.2425	429.952	0.0851	greater
Alnus_rubra	VN	4	403	664034	0.1639	290.595	43.4796	greater
Alnus_rubra	VN	5	755	638439	0.1575	279.248	810.537	greater
Alnus_serrulata	TX	1	116	901798	0.2225	526.88	320.419	lesser
Alnus_serrulata	TX	2	596	1031725	0.2546	602.893	0.0788	lesser
Alnus_serrulata	TX	3	548	653130	0.1612	381.722	72.4311	greater
Alnus_serrulata	TX	4	807	610776	0.1507	356.858	567.812	greater
Alnus_serrulata	TX	5	301	855048	0.211	499.648	78.9777	lesser
Alnus_serrulata	TN	1	758	1303793	0.3217	761.786	0.0188	lesser
Alnus_serrulata	TN	2	1078	1121833	0.2768	655.462	272.385	greater
Alnus_serrulata	TN	3	510	875179	0.216	511.488	0.0043	lesser
Alnus_serrulata	TN	4	18	457583	0.1129	267.347	232.559	lesser
Alnus_serrulata	TN	5	4	294089	0.0726	171.917	164.01	lesser
Alnus_serrulata	VX	1	356	1081752	0.2669	632.019	120.545	lesser
Alnus_serrulata	VX	2	757	953847	0.2354	557.427	71.452	greater
Alnus_serrulata	VX	3	434	452120	0.1116	264.269	109.013	greater
Alnus_serrulata	VX	4	746	660863	0.1631	386.221	335.148	greater
Alnus_serrulata	VX	5	75	903895	0.223	528.064	388.716	lesser
Alnus_serrulata	VN	1	4	953258	0.2352	556.954	548.982	lesser
Alnus_serrulata	VN	2	112	814172	0.2009	475.731	278.099	lesser
Alnus_serrulata	VN	3	672	982574	0.2425	574.24	16.6429	greater
Alnus_serrulata	VN	4	805	664034	0.1639	388.115	447.787	greater
Alnus_serrulata	VN	5	775	638439	0.1575	372.96	433.387	greater
Alvaradoa_amorphoides	TX	1	1	901798	0.2225	4.6725	2.8865	lesser
Alvaradoa_amorphoides	TX	2	20	1031725	0.2546	5.3466	40.1605	greater
Alvaradoa_amorphoides	TX	3	1	653130	0.1612	3.3852	1.6806	lesser
Alvaradoa_amorphoides	TX	4	20	610776	0.1507	3.1647	89.559	greater
Alvaradoa_amorphoides	TX	5	1	855048	0.211	4.431	2.6567	lesser
Alvaradoa_amorphoides	TN	1	21	1303793	0.3217	6.7557	30.0339	greater
Alvaradoa_amorphoides	TN	2	21	1121833	0.2768	5.8128	39.6799	greater
Alvaradoa_amorphoides	TN	3	21	875179	0.216	4.536	59.7582	greater
Alvaradoa_amorphoides	TN	4	21	457583	0.1129	2.3709	146.376	greater
Alvaradoa_amorphoides	TN	5	21	294089	0.0726	1.5246	248.781	greater
Alvaradoa_amorphoides	VX	1	1	1081752	0.2669	5.6049	3.7833	lesser
Alvaradoa_amorphoides	VX	2	15	953847	0.2354	4.9434	20.4586	greater
Alvaradoa_amorphoides	VX	3	5	452120	0.1116	2.3436	3.0109	greater
Alvaradoa_amorphoides	VX	4	1	660863	0.1631	3.4251	1.7171	lesser
Alvaradoa_amorphoides	VX	5	15	903895	0.223	4.683	22.7291	greater
Alvaradoa_amorphoides	VN	1	4	953258	0.2352	4.9392	0.1786	lesser
Alvaradoa_amorphoides	VN	2	1	814172	0.2009	4.2189	2.4559	lesser
Alvaradoa_amorphoides	VN	3	15	982574	0.2425	5.0925	19.2751	greater
Alvaradoa_amorphoides	VN	4	1	664034	0.1639	3.4419	1.7324	lesser
Alvaradoa_amorphoides	VN	5	4	638439	0.1575	3.3075	0.145	greater
Amelanchier_alnifolia	TX	1	1186	901798	0.2225	578.5	637.954	greater
Amelanchier_alnifolia	TX	2	1005	1031725	0.2546	661.96	177.77	greater
Amelanchier_alnifolia	TX	3	337	653130	0.1612	419.12	16.0901	lesser
Amelanchier_alnifolia	TX	4	67	610776	0.1507	391.82	269.277	lesser
Amelanchier_alnifolia	TX	5	5	855048	0.211	548.6	538.646	lesser
Amelanchier_alnifolia	TN	1	4	1303793	0.3217	836.42	828.439	lesser
Amelanchier_alnifolia	TN	2	735	1121833	0.2768	719.68	0.3261	greater
Amelanchier_alnifolia	TN	3	670	875179	0.216	561.6	20.9234	greater
Amelanchier_alnifolia	TN	4	619	457583	0.1129	293.54	360.851	greater
Amelanchier_alnifolia	TN	5	572	294089	0.0726	188.76	778.093	greater
Amelanchier_alnifolia	VX	1	797	1081752	0.2669	693.94	15.3059	greater
Amelanchier_alnifolia	VX	2	1034	953847	0.2354	612.04	290.913	greater
Amelanchier_alnifolia	VX	3	576	452120	0.1116	290.16	281.584	greater
Amelanchier_alnifolia	VX	4	186	660863	0.1631	424.06	133.643	lesser
Amelanchier_alnifolia	VX	5	7	903895	0.223	579.8	565.885	lesser
Amelanchier_alnifolia	VN	1	403	953258	0.2352	611.52	71.1025	lesser
Amelanchier_alnifolia	VN	2	895	814172	0.2009	522.34	265.872	greater
Amelanchier_alnifolia	VN	3	605	982574	0.2425	630.5	1.0313	lesser
Amelanchier_alnifolia	VN	4	320	664034	0.1639	426.14	26.4366	lesser
Amelanchier_alnifolia	VN	5	377	638439	0.1575	409.5	2.5794	lesser
Amelanchier_arborea	TX	1	347	901798	0.2225	517.535	56.1937	lesser
Amelanchier_arborea	TX	2	782	1031725	0.2546	592.2	60.8312	greater
Amelanchier_arborea	TX	3	514	653130	0.1612	374.951	51.5656	greater
Amelanchier_arborea	TX	4	591	610776	0.1507	350.528	164.97	greater
Amelanchier_arborea	TX	5	92	855048	0.211	490.786	324.032	lesser
Amelanchier_arborea	TN	1	265	1303793	0.3217	748.274	312.123	lesser
Amelanchier_arborea	TN	2	1032	1121833	0.2768	643.837	234.02	greater
Amelanchier_arborea	TN	3	813	875179	0.216	502.416	191.997	greater
Amelanchier_arborea	TN	4	158	457583	0.1129	262.605	41.6682	lesser
Amelanchier_arborea	TN	5	58	294089	0.0726	168.868	72.7885	lesser
Amelanchier_arborea	VX	1	595	1081752	0.2669	620.809	1.073	lesser
Amelanchier_arborea	VX	2	878	953847	0.2354	547.54	199.444	greater
Amelanchier_arborea	VX	3	471	452120	0.1116	259.582	172.191	greater
Amelanchier_arborea	VX	4	344	660863	0.1631	379.371	3.2978	lesser
Amelanchier_arborea	VX	5	38	903895	0.223	518.698	445.482	lesser
Amelanchier_arborea	VN	1	23	953258	0.2352	547.075	502.042	lesser
Amelanchier_arborea	VN	2	193	814172	0.2009	467.293	161.006	lesser
Amelanchier_arborea	VN	3	628	982574	0.2425	564.055	7.2492	greater
Amelanchier_arborea	VN	4	685	664034	0.1639	381.231	242.046	greater
Amelanchier_arborea	VN	5	797	638439	0.1575	366.345	506.254	greater
Amelanchier_bartramiana	TX	1	208	901798	0.2225	47.8375	536.233	greater
Amelanchier_bartramiana	TX	2	7	1031725	0.2546	54.739	41.6342	lesser
Amelanchier_bartramiana	TX	3	208	653130	0.1612	34.658	866.97	greater
Amelanchier_bartramiana	TX	4	7	610776	0.1507	32.4005	19.9128	lesser
Amelanchier_bartramiana	TX	5	208	855048	0.211	45.365	583.052	greater
Amelanchier_bartramiana	TN	1	1	1303793	0.3217	69.1655	67.18	lesser
Amelanchier_bartramiana	TN	2	3	1121833	0.2768	59.512	53.6632	lesser
Amelanchier_bartramiana	TN	3	50	875179	0.216	46.44	0.2729	greater
Amelanchier_bartramiana	TN	4	161	457583	0.1129	24.2735	770.146	greater
Amelanchier_bartramiana	TN	5	1	294089	0.0726	15.609	13.6731	lesser
Amelanchier_bartramiana	VX	1	211	1081752	0.2669	57.3835	411.234	greater
Amelanchier_bartramiana	VX	2	4	953847	0.2354	50.611	42.9271	lesser
Amelanchier_bartramiana	VX	3	211	452120	0.1116	23.994	1457.5	greater
Amelanchier_bartramiana	VX	4	4	660863	0.1631	35.0665	27.5228	lesser
Amelanchier_bartramiana	VX	5	211	903895	0.223	47.945	554.53	greater
Amelanchier_bartramiana	VN	1	1	953258	0.2352	50.568	48.5878	lesser
Amelanchier_bartramiana	VN	2	5	814172	0.2009	43.1935	33.7723	lesser
Amelanchier_bartramiana	VN	3	40	982574	0.2425	52.1375	2.8256	lesser
Amelanchier_bartramiana	VN	4	169	664034	0.1639	35.2385	507.744	greater
Amelanchier_bartramiana	VN	5	1	638439	0.1575	33.8625	31.892	lesser
Amelanchier_canadensis	TX	1	421	901798	0.2225	271.673	82.0794	greater
Amelanchier_canadensis	TX	2	352	1031725	0.2546	310.867	5.4427	greater
Amelanchier_canadensis	TX	3	425	653130	0.1612	196.825	264.518	greater
Amelanchier_canadensis	TX	4	22	610776	0.1507	184.005	142.635	lesser
Amelanchier_canadensis	TX	5	1	855048	0.211	257.631	255.635	lesser
Amelanchier_canadensis	TN	1	11	1303793	0.3217	392.796	371.104	lesser
Amelanchier_canadensis	TN	2	552	1121833	0.2768	337.973	135.536	greater
Amelanchier_canadensis	TN	3	380	875179	0.216	263.736	51.2532	greater
Amelanchier_canadensis	TN	4	205	457583	0.1129	137.851	32.7093	greater
Amelanchier_canadensis	TN	5	73	294089	0.0726	88.6446	2.7611	lesser
Amelanchier_canadensis	VX	1	569	1081752	0.2669	325.885	181.368	greater
Amelanchier_canadensis	VX	2	495	953847	0.2354	287.423	149.911	greater
Amelanchier_canadensis	VX	3	132	452120	0.1116	136.264	0.1334	lesser
Amelanchier_canadensis	VX	4	24	660863	0.1631	199.145	154.037	lesser
Amelanchier_canadensis	VX	5	1	903895	0.223	272.283	270.287	lesser
Amelanchier_canadensis	VN	1	18	953258	0.2352	287.179	252.307	lesser
Amelanchier_canadensis	VN	2	95	814172	0.2009	245.299	92.0907	lesser
Amelanchier_canadensis	VN	3	296	982574	0.2425	296.092	0	lesser
Amelanchier_canadensis	VN	4	443	664034	0.1639	200.122	294.769	greater
Amelanchier_canadensis	VN	5	369	638439	0.1575	192.308	162.345	greater
Amelanchier_cusickii	TX	1	25	901798	0.2225	17.8	2.9124	greater
Amelanchier_cusickii	TX	2	22	1031725	0.2546	20.368	0.1308	greater
Amelanchier_cusickii	TX	3	25	653130	0.1612	12.896	11.3606	greater
Amelanchier_cusickii	TX	4	8	610776	0.1507	12.056	1.3646	lesser
Amelanchier_cusickii	TX	5	25	855048	0.211	16.88	3.9061	greater
Amelanchier_cusickii	TN	1	7	1303793	0.3217	25.736	13.6399	lesser
Amelanchier_cusickii	TN	2	35	1121833	0.2768	22.144	7.4637	greater
Amelanchier_cusickii	TN	3	30	875179	0.216	17.28	9.3633	greater
Amelanchier_cusickii	TN	4	8	457583	0.1129	9.032	0.1179	lesser
Amelanchier_cusickii	TN	5	7	294089	0.0726	5.808	0.2446	greater
Amelanchier_cusickii	VX	1	15	1081752	0.2669	21.352	1.8897	lesser
Amelanchier_cusickii	VX	2	21	953847	0.2354	18.832	0.2496	greater
Amelanchier_cusickii	VX	3	37	452120	0.1116	8.928	88.2658	greater
Amelanchier_cusickii	VX	4	7	660863	0.1631	13.048	2.8034	lesser
Amelanchier_cusickii	VX	5	15	903895	0.223	17.84	0.4521	lesser
Amelanchier_cusickii	VN	1	19	953258	0.2352	18.816	0.0018	greater
Amelanchier_cusickii	VN	2	45	814172	0.2009	16.072	52.0675	greater
Amelanchier_cusickii	VN	3	15	982574	0.2425	19.4	0.9979	lesser
Amelanchier_cusickii	VN	4	1	664034	0.1639	13.112	11.1883	lesser
Amelanchier_cusickii	VN	5	19	638439	0.1575	12.6	3.2508	greater
Amelanchier_interior	TX	1	236	901798	0.2225	74.0925	353.801	greater
Amelanchier_interior	TX	2	94	1031725	0.2546	84.7818	1.0023	greater
Amelanchier_interior	TX	3	3	653130	0.1612	53.6796	47.8473	lesser
Amelanchier_interior	TX	4	236	610776	0.1507	50.1831	688.039	greater
Amelanchier_interior	TX	5	94	855048	0.211	70.263	8.0191	greater
Amelanchier_interior	TN	1	1	1303793	0.3217	107.126	105.135	lesser
Amelanchier_interior	TN	2	37	1121833	0.2768	92.1744	33.0267	lesser
Amelanchier_interior	TN	3	116	875179	0.216	71.928	27.004	greater
Amelanchier_interior	TN	4	179	457583	0.1129	37.5957	531.847	greater
Amelanchier_interior	TN	5	1	294089	0.0726	24.1758	22.2172	lesser
Amelanchier_interior	VX	1	299	1081752	0.2669	88.8777	496.766	greater
Amelanchier_interior	VX	2	34	953847	0.2354	78.3882	25.1353	lesser
Amelanchier_interior	VX	3	299	452120	0.1116	37.1628	1844.82	greater
Amelanchier_interior	VX	4	34	660863	0.1631	54.3123	7.5966	lesser
Amelanchier_interior	VX	5	299	903895	0.223	74.259	680.167	greater
Amelanchier_interior	VN	1	12	953258	0.2352	78.3216	56.1602	lesser
Amelanchier_interior	VN	2	42	814172	0.2009	66.8997	9.2675	lesser
Amelanchier_interior	VN	3	102	982574	0.2425	80.7525	5.5906	greater
Amelanchier_interior	VN	4	177	664034	0.1639	54.5787	274.594	greater
Amelanchier_interior	VN	5	12	638439	0.1575	52.4475	31.1931	lesser
Amelanchier_laevis	TX	1	565	901798	0.2225	223.613	521.194	greater
Amelanchier_laevis	TX	2	368	1031725	0.2546	255.873	49.1356	greater
Amelanchier_laevis	TX	3	60	653130	0.1612	162.006	64.2274	lesser
Amelanchier_laevis	TX	4	12	610776	0.1507	151.453	128.404	lesser
Amelanchier_laevis	TX	5	565	855048	0.211	212.055	587.443	greater
Amelanchier_laevis	TN	1	4	1303793	0.3217	323.308	315.358	lesser
Amelanchier_laevis	TN	2	187	1121833	0.2768	278.184	29.8886	lesser
Amelanchier_laevis	TN	3	392	875179	0.216	217.08	140.948	greater
Amelanchier_laevis	TN	4	234	457583	0.1129	113.465	128.047	greater
Amelanchier_laevis	TN	5	188	294089	0.0726	72.963	181.373	greater
Amelanchier_laevis	VX	1	759	1081752	0.2669	268.235	897.911	greater
Amelanchier_laevis	VX	2	227	953847	0.2354	236.577	0.3877	lesser
Amelanchier_laevis	VX	3	12	452120	0.1116	112.158	89.4419	lesser
Amelanchier_laevis	VX	4	7	660863	0.1631	163.916	150.214	lesser
Amelanchier_laevis	VX	5	759	903895	0.223	224.115	1276.59	greater
Amelanchier_laevis	VN	1	4	953258	0.2352	236.376	228.444	lesser
Amelanchier_laevis	VN	2	53	814172	0.2009	201.905	109.817	lesser
Amelanchier_laevis	VN	3	182	982574	0.2425	243.713	15.6267	lesser
Amelanchier_laevis	VN	4	286	664034	0.1639	164.72	89.297	greater
Amelanchier_laevis	VN	5	480	638439	0.1575	158.287	653.867	greater
Amelanchier_pallida	TX	1	183	901798	0.2225	110.805	47.0387	greater
Amelanchier_pallida	TX	2	152	1031725	0.2546	126.791	5.0122	greater
Amelanchier_pallida	TX	3	112	653130	0.1612	80.2776	12.5354	greater
Amelanchier_pallida	TX	4	43	610776	0.1507	75.0486	13.686	lesser
Amelanchier_pallida	TX	5	8	855048	0.211	105.078	89.6871	lesser
Amelanchier_pallida	TN	1	27	1303793	0.3217	160.207	110.757	lesser
Amelanchier_pallida	TN	2	164	1121833	0.2768	137.846	4.9621	greater
Amelanchier_pallida	TN	3	236	875179	0.216	107.568	153.343	greater
Amelanchier_pallida	TN	4	53	457583	0.1129	56.2242	0.1849	lesser
Amelanchier_pallida	TN	5	18	294089	0.0726	36.1548	9.1163	lesser
Amelanchier_pallida	VX	1	35	1081752	0.2669	132.916	72.1325	lesser
Amelanchier_pallida	VX	2	134	953847	0.2354	117.229	2.3992	greater
Amelanchier_pallida	VX	3	174	452120	0.1116	55.5768	252.337	greater
Amelanchier_pallida	VX	4	132	660863	0.1631	81.2238	31.7422	greater
Amelanchier_pallida	VX	5	23	903895	0.223	111.054	69.8174	lesser
Amelanchier_pallida	VN	1	362	953258	0.2352	117.13	511.925	greater
Amelanchier_pallida	VN	2	95	814172	0.2009	100.048	0.2547	lesser
Amelanchier_pallida	VN	3	38	982574	0.2425	120.765	56.7221	lesser
Amelanchier_pallida	VN	4	1	664034	0.1639	81.6222	79.6345	lesser
Amelanchier_pallida	VN	5	2	638439	0.1575	78.435	74.486	lesser
Amelanchier_sanguinea	TX	1	385	901798	0.2225	129.495	504.134	greater
Amelanchier_sanguinea	TX	2	188	1031725	0.2546	148.177	10.7024	greater
Amelanchier_sanguinea	TX	3	5	653130	0.1612	93.8184	84.0849	lesser
Amelanchier_sanguinea	TX	4	3	610776	0.1507	87.7074	81.81	lesser
Amelanchier_sanguinea	TX	5	1	855048	0.211	122.802	120.81	lesser
Amelanchier_sanguinea	TN	1	3	1303793	0.3217	187.229	181.278	lesser
Amelanchier_sanguinea	TN	2	18	1121833	0.2768	161.098	127.109	lesser
Amelanchier_sanguinea	TN	3	67	875179	0.216	125.712	27.4206	lesser
Amelanchier_sanguinea	TN	4	189	457583	0.1129	65.7078	231.342	greater
Amelanchier_sanguinea	TN	5	305	294089	0.0726	42.2532	1633.86	greater
Amelanchier_sanguinea	VX	1	506	1081752	0.2669	155.336	791.61	greater
Amelanchier_sanguinea	VX	2	72	953847	0.2354	137.003	30.8414	lesser
Amelanchier_sanguinea	VX	3	1	452120	0.1116	64.9512	62.9666	lesser
Amelanchier_sanguinea	VX	4	3	660863	0.1631	94.9242	89.019	lesser
Amelanchier_sanguinea	VX	5	506	903895	0.223	129.786	1090.54	greater
Amelanchier_sanguinea	VN	1	2	953258	0.2352	136.886	132.916	lesser
Amelanchier_sanguinea	VN	2	23	814172	0.2009	116.924	75.4481	lesser
Amelanchier_sanguinea	VN	3	76	982574	0.2425	141.135	30.0604	lesser
Amelanchier_sanguinea	VN	4	201	664034	0.1639	95.3898	116.926	greater
Amelanchier_sanguinea	VN	5	280	638439	0.1575	91.665	386.953	greater
Amelanchier_utahensis	TX	1	19	901798	0.2225	91.67	57.608	lesser
Amelanchier_utahensis	TX	2	27	1031725	0.2546	104.895	57.845	lesser
Amelanchier_utahensis	TX	3	77	653130	0.1612	66.4144	1.6872	greater
Amelanchier_utahensis	TX	4	118	610776	0.1507	62.0884	50.3493	greater
Amelanchier_utahensis	TX	5	171	855048	0.211	86.932	81.2984	greater
Amelanchier_utahensis	TN	1	57	1303793	0.3217	132.54	43.0537	lesser
Amelanchier_utahensis	TN	2	110	1121833	0.2768	114.042	0.1432	lesser
Amelanchier_utahensis	TN	3	126	875179	0.216	88.992	15.3901	greater
Amelanchier_utahensis	TN	4	96	457583	0.1129	46.5148	52.6453	greater
Amelanchier_utahensis	TN	5	23	294089	0.0726	29.9112	1.5969	lesser
Amelanchier_utahensis	VX	1	5	1081752	0.2669	109.963	100.19	lesser
Amelanchier_utahensis	VX	2	8	953847	0.2354	96.9848	81.6447	lesser
Amelanchier_utahensis	VX	3	55	452120	0.1116	45.9792	1.7698	greater
Amelanchier_utahensis	VX	4	127	660863	0.1631	67.1972	53.2221	greater
Amelanchier_utahensis	VX	5	217	903895	0.223	91.876	170.404	greater
Amelanchier_utahensis	VN	1	279	953258	0.2352	96.9024	342.195	greater
Amelanchier_utahensis	VN	2	68	814172	0.2009	82.7708	2.6359	lesser
Amelanchier_utahensis	VN	3	59	982574	0.2425	99.91	16.7514	lesser
Amelanchier_utahensis	VN	4	5	664034	0.1639	67.5268	57.897	lesser
Amelanchier_utahensis	VN	5	1	638439	0.1575	64.89	62.9054	lesser
Amphitecna_latifolia	TX	1	16	901798	0.2225	3.56	43.4701	greater
Amphitecna_latifolia	TX	2	16	1031725	0.2546	4.0736	34.9173	greater
Amphitecna_latifolia	TX	3	16	653130	0.1612	2.5792	69.8348	greater
Amphitecna_latifolia	TX	4	16	610776	0.1507	2.4112	76.5824	greater
Amphitecna_latifolia	TX	5	16	855048	0.211	3.376	47.2054	greater
Amphitecna_latifolia	TN	1	16	1303793	0.3217	5.1472	22.883	greater
Amphitecna_latifolia	TN	2	16	1121833	0.2768	4.4288	30.2323	greater
Amphitecna_latifolia	TN	3	16	875179	0.216	3.456	45.5301	greater
Amphitecna_latifolia	TN	4	16	457583	0.1129	1.8064	111.525	greater
Amphitecna_latifolia	TN	5	16	294089	0.0726	1.1616	189.547	greater
Amphitecna_latifolia	VX	1	1	1081752	0.2669	4.2704	2.5046	lesser
Amphitecna_latifolia	VX	2	12	953847	0.2354	3.7664	17.9992	greater
Amphitecna_latifolia	VX	3	3	452120	0.1116	1.7856	0.8259	greater
Amphitecna_latifolia	VX	4	1	660863	0.1631	2.6096	0.9928	lesser
Amphitecna_latifolia	VX	5	12	903895	0.223	3.568	19.9267	greater
Amphitecna_latifolia	VN	1	12	953258	0.2352	3.7632	18.0285	greater
Amphitecna_latifolia	VN	2	1	814172	0.2009	3.2144	1.5255	lesser
Amphitecna_latifolia	VN	3	1	982574	0.2425	3.88	2.1377	lesser
Amphitecna_latifolia	VN	4	2	664034	0.1639	2.6224	0.1477	lesser
Amphitecna_latifolia	VN	5	12	638439	0.1575	2.52	35.6629	greater
Amyris_balsamifera	TX	1	4	901798	0.2225	0.89	10.8675	greater
Amyris_balsamifera	TX	2	4	1031725	0.2546	1.0184	8.7293	greater
Amyris_balsamifera	TX	3	4	653130	0.1612	0.6448	17.4587	greater
Amyris_balsamifera	TX	4	4	610776	0.1507	0.6028	19.1456	greater
Amyris_balsamifera	TX	5	4	855048	0.211	0.844	11.8013	greater
Amyris_balsamifera	TN	1	4	1303793	0.3217	1.2868	5.7207	greater
Amyris_balsamifera	TN	2	4	1121833	0.2768	1.1072	7.5581	greater
Amyris_balsamifera	TN	3	4	875179	0.216	0.864	11.3825	greater
Amyris_balsamifera	TN	4	4	457583	0.1129	0.4516	27.8812	greater
Amyris_balsamifera	TN	5	4	294089	0.0726	0.2904	47.3868	greater
Amyris_balsamifera	VX	1	4	1081752	0.2669	1.0676	8.0545	greater
Amyris_balsamifera	VX	2	4	953847	0.2354	0.9416	9.934	greater
Amyris_balsamifera	VX	3	4	452120	0.1116	0.4464	28.2887	greater
Amyris_balsamifera	VX	4	4	660863	0.1631	0.6524	17.1772	greater
Amyris_balsamifera	VX	5	4	903895	0.223	0.892	10.8292	greater
Amyris_balsamifera	VN	1	3	953258	0.2352	0.9408	4.5071	greater
Amyris_balsamifera	VN	2	1	814172	0.2009	0.8036	0.048	greater
Amyris_balsamifera	VN	3	3	982574	0.2425	0.97	4.2484	greater
Amyris_balsamifera	VN	4	1	664034	0.1639	0.6556	0.1809	greater
Amyris_balsamifera	VN	5	3	638439	0.1575	0.63	8.9157	greater
Amyris_elemifera	TX	1	3	901798	0.2225	8.9	3.9112	lesser
Amyris_elemifera	TX	2	37	1031725	0.2546	10.184	70.6106	greater
Amyris_elemifera	TX	3	3	653130	0.1612	6.448	1.8438	lesser
Amyris_elemifera	TX	4	37	610776	0.1507	6.028	159.135	greater
Amyris_elemifera	TX	5	3	855048	0.211	8.44	3.5064	lesser
Amyris_elemifera	TN	1	40	1303793	0.3217	12.868	57.2074	greater
Amyris_elemifera	TN	2	40	1121833	0.2768	11.072	75.5807	greater
Amyris_elemifera	TN	3	40	875179	0.216	8.64	113.825	greater
Amyris_elemifera	TN	4	40	457583	0.1129	4.516	278.812	greater
Amyris_elemifera	TN	5	40	294089	0.0726	2.904	473.868	greater
Amyris_elemifera	VX	1	1	1081752	0.2669	10.676	8.7697	lesser
Amyris_elemifera	VX	2	17	953847	0.2354	9.416	6.1084	greater
Amyris_elemifera	VX	3	11	452120	0.1116	4.464	9.5697	greater
Amyris_elemifera	VX	4	11	660863	0.1631	6.524	3.0709	greater
Amyris_elemifera	VX	5	1	903895	0.223	8.92	7.0321	lesser
Amyris_elemifera	VN	1	18	953258	0.2352	9.408	7.8468	greater
Amyris_elemifera	VN	2	9	814172	0.2009	8.036	0.1156	greater
Amyris_elemifera	VN	3	3	982574	0.2425	9.7	4.6278	lesser
Amyris_elemifera	VN	4	6	664034	0.1639	6.556	0.0472	lesser
Amyris_elemifera	VN	5	4	638439	0.1575	6.3	0.8397	lesser
Amyris_madrensis	TX	1	58	901798	0.2225	12.905	157.579	greater
Amyris_madrensis	TX	2	58	1031725	0.2546	14.7668	126.575	greater
Amyris_madrensis	TX	3	58	653130	0.1612	9.3496	253.151	greater
Amyris_madrensis	TX	4	58	610776	0.1507	8.7406	277.611	greater
Amyris_madrensis	TX	5	58	855048	0.211	12.238	171.119	greater
Amyris_madrensis	TN	1	58	1303793	0.3217	18.6586	82.9508	greater
Amyris_madrensis	TN	2	58	1121833	0.2768	16.0544	109.592	greater
Amyris_madrensis	TN	3	58	875179	0.216	12.528	165.047	greater
Amyris_madrensis	TN	4	58	457583	0.1129	6.5482	404.277	greater
Amyris_madrensis	TN	5	58	294089	0.0726	4.2108	687.109	greater
Amyris_madrensis	VX	1	2	1081752	0.2669	15.4802	11.7386	lesser
Amyris_madrensis	VX	2	56	953847	0.2354	13.6532	131.343	greater
Amyris_madrensis	VX	3	2	452120	0.1116	6.4728	3.0908	lesser
Amyris_madrensis	VX	4	56	660863	0.1631	9.4598	228.968	greater
Amyris_madrensis	VX	5	2	903895	0.223	12.934	9.2433	lesser
Amyris_madrensis	VN	1	38	953258	0.2352	13.6416	43.4943	greater
Amyris_madrensis	VN	2	20	814172	0.2009	11.6522	5.9805	greater
Amyris_madrensis	VN	3	38	982574	0.2425	14.065	40.7312	greater
Amyris_madrensis	VN	4	20	664034	0.1639	9.5062	11.584	greater
Amyris_madrensis	VN	5	38	638439	0.1575	9.135	91.2083	greater
Amyris_texana	TX	1	4	901798	0.2225	29.815	22.3516	lesser
Amyris_texana	TX	2	130	1031725	0.2546	34.1164	269.479	greater
Amyris_texana	TX	3	4	653130	0.1612	21.6008	14.3415	lesser
Amyris_texana	TX	4	130	610776	0.1507	20.1938	597.084	greater
Amyris_texana	TX	5	4	855048	0.211	28.274	20.8399	lesser
Amyris_texana	TN	1	133	1303793	0.3217	43.1078	187.451	greater
Amyris_texana	TN	2	1	1121833	0.2768	37.0912	35.1182	lesser
Amyris_texana	TN	3	133	875179	0.216	28.944	374.09	greater
Amyris_texana	TN	4	1	457583	0.1129	15.1286	13.1947	lesser
Amyris_texana	TN	5	133	294089	0.0726	9.7284	1562.01	greater
Amyris_texana	VX	1	2	1081752	0.2669	35.7646	31.8764	lesser
Amyris_texana	VX	2	1	953847	0.2354	31.5436	29.5753	lesser
Amyris_texana	VX	3	11	452120	0.1116	14.9544	1.0457	lesser
Amyris_texana	VX	4	4	660863	0.1631	21.8554	14.5875	lesser
Amyris_texana	VX	5	116	903895	0.223	29.882	248.186	greater
Amyris_texana	VN	1	1	953258	0.2352	31.5168	29.5485	lesser
Amyris_texana	VN	2	90	814172	0.2009	26.9206	147.805	greater
Amyris_texana	VN	3	27	982574	0.2425	32.495	0.9292	lesser
Amyris_texana	VN	4	16	664034	0.1639	21.9626	1.6188	lesser
Amyris_texana	VN	5	1	638439	0.1575	21.105	19.1524	lesser
Annona_glabra	TX	1	2	901798	0.2225	175.775	171.798	lesser
Annona_glabra	TX	2	788	1031725	0.2546	201.134	1712.35	greater
Annona_glabra	TX	3	2	653130	0.1612	127.348	123.379	lesser
Annona_glabra	TX	4	788	610776	0.1507	119.053	3758.75	greater
Annona_glabra	TX	5	2	855048	0.211	166.69	162.714	lesser
Annona_glabra	TN	1	790	1303793	0.3217	254.143	1129.85	greater
Annona_glabra	TN	2	790	1121833	0.2768	218.672	1492.72	greater
Annona_glabra	TN	3	790	875179	0.216	170.64	2248.05	greater
Annona_glabra	TN	4	790	457583	0.1129	89.191	5506.53	greater
Annona_glabra	TN	5	790	294089	0.0726	57.354	9358.9	greater
Annona_glabra	VX	1	25	1081752	0.2669	210.851	163.815	lesser
Annona_glabra	VX	2	374	953847	0.2354	185.966	190.125	greater
Annona_glabra	VX	3	391	452120	0.1116	88.164	1040.22	greater
Annona_glabra	VX	4	25	660863	0.1631	128.849	83.6996	lesser
Annona_glabra	VX	5	374	903895	0.223	176.17	222.153	greater
Annona_glabra	VN	1	89	953258	0.2352	185.808	50.438	lesser
Annona_glabra	VN	2	309	814172	0.2009	158.711	142.314	greater
Annona_glabra	VN	3	229	982574	0.2425	191.575	7.3111	greater
Annona_glabra	VN	4	82	664034	0.1639	129.481	17.4114	lesser
Annona_glabra	VN	5	81	638439	0.1575	124.425	15.1556	lesser
Aralia_humilis	TX	1	3	901798	0.2225	8.6775	3.7147	lesser
Aralia_humilis	TX	2	15	1031725	0.2546	9.9294	2.5894	greater
Aralia_humilis	TX	3	21	653130	0.1612	6.2868	34.4338	greater
Aralia_humilis	TX	4	3	610776	0.1507	5.8773	1.4086	lesser
Aralia_humilis	TX	5	15	855048	0.211	8.229	5.5713	greater
Aralia_humilis	TN	1	8	1303793	0.3217	12.5463	1.6474	lesser
Aralia_humilis	TN	2	31	1121833	0.2768	10.7952	37.8162	greater
Aralia_humilis	TN	3	8	875179	0.216	8.424	0.0213	lesser
Aralia_humilis	TN	4	31	457583	0.1129	4.4031	160.658	greater
Aralia_humilis	TN	5	8	294089	0.0726	2.8314	9.4351	greater
Aralia_humilis	VX	1	39	1081752	0.2669	10.4091	78.5312	greater
Aralia_humilis	VX	2	39	953847	0.2354	9.1806	96.856	greater
Aralia_humilis	VX	3	39	452120	0.1116	4.3524	275.815	greater
Aralia_humilis	VX	4	39	660863	0.1631	6.3609	167.478	greater
Aralia_humilis	VX	5	39	903895	0.223	8.697	105.585	greater
Aralia_humilis	VN	1	39	953258	0.2352	9.1728	96.9891	greater
Aralia_humilis	VN	2	39	814172	0.2009	7.8351	123.962	greater
Aralia_humilis	VN	3	39	982574	0.2425	9.4575	92.2822	greater
Aralia_humilis	VN	4	39	664034	0.1639	6.3921	166.342	greater
Aralia_humilis	VN	5	39	638439	0.1575	6.1425	175.762	greater
Aralia_spinosa	TX	1	132	901798	0.2225	707.995	468.605	lesser
Aralia_spinosa	TX	2	317	1031725	0.2546	810.137	300.177	lesser
Aralia_spinosa	TX	3	835	653130	0.1612	512.938	202.215	greater
Aralia_spinosa	TX	4	1198	610776	0.1507	479.527	1076.48	greater
Aralia_spinosa	TX	5	700	855048	0.211	671.402	1.2181	greater
Aralia_spinosa	TN	1	1429	1303793	0.3217	1023.65	160.513	greater
Aralia_spinosa	TN	2	1455	1121833	0.2768	880.778	374.364	greater
Aralia_spinosa	TN	3	270	875179	0.216	687.312	253.377	lesser
Aralia_spinosa	TN	4	28	457583	0.1129	359.248	305.43	lesser
Aralia_spinosa	TN	5	1429	294089	0.0726	231.013	6212.51	greater
Aralia_spinosa	VX	1	280	1081752	0.2669	849.276	381.59	lesser
Aralia_spinosa	VX	2	873	953847	0.2354	749.043	20.5134	greater
Aralia_spinosa	VX	3	778	452120	0.1116	355.111	503.603	greater
Aralia_spinosa	VX	4	1027	660863	0.1631	518.984	497.279	greater
Aralia_spinosa	VX	5	224	903895	0.223	709.586	332.298	lesser
Aralia_spinosa	VN	1	4	953258	0.2352	748.406	740.428	lesser
Aralia_spinosa	VN	2	194	814172	0.2009	639.264	310.138	lesser
Aralia_spinosa	VN	3	914	982574	0.2425	771.635	26.266	greater
Aralia_spinosa	VN	4	1166	664034	0.1639	521.53	796.391	greater
Aralia_spinosa	VN	5	904	638439	0.1575	501.165	323.798	greater
Arbutus_arizonica	TX	1	23	901798	0.2225	82.9925	43.3666	lesser
Arbutus_arizonica	TX	2	76	1031725	0.2546	94.9658	3.7877	lesser
Arbutus_arizonica	TX	3	102	653130	0.1612	60.1276	29.1596	greater
Arbutus_arizonica	TX	4	141	610776	0.1507	56.2111	127.896	greater
Arbutus_arizonica	TX	5	31	855048	0.211	78.703	28.9135	lesser
Arbutus_arizonica	TN	1	112	1303793	0.3217	119.994	0.5326	lesser
Arbutus_arizonica	TN	2	247	1121833	0.2768	103.246	200.153	greater
Arbutus_arizonica	TN	3	14	875179	0.216	80.568	55.0007	lesser
Arbutus_arizonica	TN	4	112	457583	0.1129	42.1117	115.986	greater
Arbutus_arizonica	TN	5	247	294089	0.0726	27.0798	1786.01	greater
Arbutus_arizonica	VX	1	2	1081752	0.2669	99.5537	95.5939	lesser
Arbutus_arizonica	VX	2	37	953847	0.2354	87.8042	29.3957	lesser
Arbutus_arizonica	VX	3	334	452120	0.1116	41.6268	2053.53	greater
Arbutus_arizonica	VX	4	2	660863	0.1631	60.8363	56.9021	lesser
Arbutus_arizonica	VX	5	37	903895	0.223	83.179	25.6375	lesser
Arbutus_arizonica	VN	1	371	953258	0.2352	87.7296	914.653	greater
Arbutus_arizonica	VN	2	1	814172	0.2009	74.9357	72.949	lesser
Arbutus_arizonica	VN	3	1	982574	0.2425	90.4525	88.4636	lesser
Arbutus_arizonica	VN	4	371	664034	0.1639	61.1347	1570.57	greater
Arbutus_arizonica	VN	5	1	638439	0.1575	58.7475	56.7645	lesser
Arbutus_menziesii	TX	1	1260	901798	0.2225	1271.37	0.1016	lesser
Arbutus_menziesii	TX	2	1602	1031725	0.2546	1454.78	14.8974	greater
Arbutus_menziesii	TX	3	1776	653130	0.1612	921.097	793.466	greater
Arbutus_menziesii	TX	4	889	610776	0.1507	861.1	0.904	greater
Arbutus_menziesii	TX	5	187	855048	0.211	1205.65	860.658	lesser
Arbutus_menziesii	TN	1	2510	1303793	0.3217	1838.19	245.526	greater
Arbutus_menziesii	TN	2	2894	1121833	0.2768	1581.64	1088.94	greater
Arbutus_menziesii	TN	3	308	875179	0.216	1234.22	695.085	lesser
Arbutus_menziesii	TN	4	2	457583	0.1129	645.111	641.117	lesser
Arbutus_menziesii	TN	5	2510	294089	0.0726	414.836	10581.8	greater
Arbutus_menziesii	VX	1	1149	1081752	0.2669	1525.07	92.7344	lesser
Arbutus_menziesii	VX	2	1274	953847	0.2354	1345.08	3.7557	lesser
Arbutus_menziesii	VX	3	924	452120	0.1116	637.682	128.556	greater
Arbutus_menziesii	VX	4	2130	660863	0.1631	931.953	1540.12	greater
Arbutus_menziesii	VX	5	237	903895	0.223	1274.22	844.303	lesser
Arbutus_menziesii	VN	1	1901	953258	0.2352	1343.93	230.907	greater
Arbutus_menziesii	VN	2	1423	814172	0.2009	1147.94	65.9062	greater
Arbutus_menziesii	VN	3	1092	982574	0.2425	1385.64	62.2291	lesser
Arbutus_menziesii	VN	4	500	664034	0.1639	936.525	203.469	lesser
Arbutus_menziesii	VN	5	798	638439	0.1575	899.955	11.5504	lesser
Arbutus_xalapensis	TX	1	74	901798	0.2225	221.61	98.3201	lesser
Arbutus_xalapensis	TX	2	135	1031725	0.2546	253.582	55.452	lesser
Arbutus_xalapensis	TX	3	206	653130	0.1612	160.555	12.8631	greater
Arbutus_xalapensis	TX	4	110	610776	0.1507	150.097	10.7116	lesser
Arbutus_xalapensis	TX	5	471	855048	0.211	210.156	323.758	greater
Arbutus_xalapensis	TN	1	688	1303793	0.3217	320.413	421.706	greater
Arbutus_xalapensis	TN	2	307	1121833	0.2768	275.693	3.5552	greater
Arbutus_xalapensis	TN	3	1	875179	0.216	215.136	213.141	lesser
Arbutus_xalapensis	TN	4	688	457583	0.1129	112.448	2945.88	greater
Arbutus_xalapensis	TN	5	307	294089	0.0726	72.3096	761.719	greater
Arbutus_xalapensis	VX	1	3	1081752	0.2669	265.832	259.866	lesser
Arbutus_xalapensis	VX	2	70	953847	0.2354	234.458	115.358	lesser
Arbutus_xalapensis	VX	3	44	452120	0.1116	111.154	40.5709	lesser
Arbutus_xalapensis	VX	4	879	660863	0.1631	162.448	3160.7	greater
Arbutus_xalapensis	VX	5	3	903895	0.223	222.108	216.149	lesser
Arbutus_xalapensis	VN	1	572	953258	0.2352	234.259	486.934	greater
Arbutus_xalapensis	VN	2	5	814172	0.2009	200.096	190.221	lesser
Arbutus_xalapensis	VN	3	290	982574	0.2425	241.53	9.7269	greater
Arbutus_xalapensis	VN	4	118	664034	0.1639	163.244	12.5398	lesser
Arbutus_xalapensis	VN	5	11	638439	0.1575	156.87	135.641	lesser
Arctostaphylos_andersonii	TX	1	30	901798	0.2225	73.87	26.0536	lesser
Arctostaphylos_andersonii	TX	2	91	1031725	0.2546	84.5272	0.4957	greater
Arctostaphylos_andersonii	TX	3	189	653130	0.1612	53.5184	342.971	greater
Arctostaphylos_andersonii	TX	4	21	610776	0.1507	50.0324	16.8467	lesser
Arctostaphylos_andersonii	TX	5	1	855048	0.211	70.052	68.0663	lesser
Arctostaphylos_andersonii	TN	1	199	1303793	0.3217	106.804	79.585	greater
Arctostaphylos_andersonii	TN	2	133	1121833	0.2768	91.8976	18.3836	greater
Arctostaphylos_andersonii	TN	3	199	875179	0.216	71.712	225.935	greater
Arctostaphylos_andersonii	TN	4	133	457583	0.1129	37.4828	243.406	greater
Arctostaphylos_andersonii	TN	5	199	294089	0.0726	24.1032	1269.08	greater
Arctostaphylos_andersonii	VX	1	15	1081752	0.2669	88.6108	61.15	lesser
Arctostaphylos_andersonii	VX	2	35	953847	0.2354	78.1528	23.8272	lesser
Arctostaphylos_andersonii	VX	3	50	452120	0.1116	37.0512	4.5254	greater
Arctostaphylos_andersonii	VX	4	231	660863	0.1631	54.1492	577.593	greater
Arctostaphylos_andersonii	VX	5	1	903895	0.223	74.036	72.0495	lesser
Arctostaphylos_andersonii	VN	1	180	953258	0.2352	78.0864	133.011	greater
Arctostaphylos_andersonii	VN	2	80	814172	0.2009	66.6988	2.6526	greater
Arctostaphylos_andersonii	VN	3	69	982574	0.2425	80.51	1.6455	lesser
Arctostaphylos_andersonii	VN	4	3	664034	0.1639	54.4148	48.5802	lesser
Arctostaphylos_andersonii	VN	5	180	638439	0.1575	52.29	311.911	greater
Arctostaphylos_catalinae	TX	1	10	901798	0.2225	9.1225	0.0844	greater
Arctostaphylos_catalinae	TX	2	31	1031725	0.2546	10.4386	40.5008	greater
Arctostaphylos_catalinae	TX	3	10	653130	0.1612	6.6092	1.7396	greater
Arctostaphylos_catalinae	TX	4	31	610776	0.1507	6.1787	99.713	greater
Arctostaphylos_catalinae	TX	5	10	855048	0.211	8.651	0.2104	greater
Arctostaphylos_catalinae	TN	1	40	1303793	0.3217	13.1897	54.4965	greater
Arctostaphylos_catalinae	TN	2	1	1121833	0.2768	11.3488	9.4369	lesser
Arctostaphylos_catalinae	TN	3	40	875179	0.216	8.856	109.525	greater
Arctostaphylos_catalinae	TN	4	1	457583	0.1129	4.6289	2.8449	lesser
Arctostaphylos_catalinae	TN	5	40	294089	0.0726	2.9766	460.503	greater
Arctostaphylos_catalinae	VX	1	6	1081752	0.2669	10.9429	2.2327	lesser
Arctostaphylos_catalinae	VX	2	9	953847	0.2354	9.6514	0.044	lesser
Arctostaphylos_catalinae	VX	3	26	452120	0.1116	4.5756	100.316	greater
Arctostaphylos_catalinae	VX	4	6	660863	0.1631	6.6871	0.0706	lesser
Arctostaphylos_catalinae	VX	5	9	903895	0.223	9.143	0.0022	lesser
Arctostaphylos_catalinae	VN	1	39	953258	0.2352	9.6432	89.3709	greater
Arctostaphylos_catalinae	VN	2	1	814172	0.2009	8.2369	6.3583	lesser
Arctostaphylos_catalinae	VN	3	1	982574	0.2425	9.9425	8.0431	lesser
Arctostaphylos_catalinae	VN	4	39	664034	0.1639	6.7199	155.063	greater
Arctostaphylos_catalinae	VN	5	1	638439	0.1575	6.4575	4.6124	lesser
Arctostaphylos_columbiana	TX	1	616	901798	0.2225	200.917	857.534	greater
Arctostaphylos_columbiana	TX	2	154	1031725	0.2546	229.904	25.06	lesser
Arctostaphylos_columbiana	TX	3	108	653130	0.1612	145.564	9.6935	lesser
Arctostaphylos_columbiana	TX	4	23	610776	0.1507	136.082	93.9695	lesser
Arctostaphylos_columbiana	TX	5	2	855048	0.211	190.533	186.554	lesser
Arctostaphylos_columbiana	TN	1	50	1303793	0.3217	290.495	199.101	lesser
Arctostaphylos_columbiana	TN	2	676	1121833	0.2768	249.95	726.217	greater
Arctostaphylos_columbiana	TN	3	170	875179	0.216	195.048	3.2167	lesser
Arctostaphylos_columbiana	TN	4	6	457583	0.1129	101.949	90.3018	lesser
Arctostaphylos_columbiana	TN	5	1	294089	0.0726	65.5578	63.5731	lesser
Arctostaphylos_columbiana	VX	1	588	1081752	0.2669	241.011	499.569	greater
Arctostaphylos_columbiana	VX	2	183	953847	0.2354	212.566	4.1124	lesser
Arctostaphylos_columbiana	VX	3	95	452120	0.1116	100.775	0.3309	lesser
Arctostaphylos_columbiana	VX	4	36	660863	0.1631	147.279	84.0789	lesser
Arctostaphylos_columbiana	VX	5	1	903895	0.223	201.369	199.374	lesser
Arctostaphylos_columbiana	VN	1	61	953258	0.2352	212.386	107.906	lesser
Arctostaphylos_columbiana	VN	2	211	814172	0.2009	181.413	4.8255	greater
Arctostaphylos_columbiana	VN	3	241	982574	0.2425	218.977	2.2148	greater
Arctostaphylos_columbiana	VN	4	55	664034	0.1639	148.002	58.4407	lesser
Arctostaphylos_columbiana	VN	5	335	638439	0.1575	142.222	261.303	greater
Arctostaphylos_glauca	TX	1	48	901798	0.2225	844.165	750.894	lesser
Arctostaphylos_glauca	TX	2	296	1031725	0.2546	965.952	464.657	lesser
Arctostaphylos_glauca	TX	3	1078	653130	0.1612	611.593	355.687	greater
Arctostaphylos_glauca	TX	4	1371	610776	0.1507	571.756	1117.24	greater
Arctostaphylos_glauca	TX	5	1001	855048	0.211	800.534	50.1998	greater
Arctostaphylos_glauca	TN	1	2313	1303793	0.3217	1220.53	977.847	greater
Arctostaphylos_glauca	TN	2	1374	1121833	0.2768	1050.18	99.8495	greater
Arctostaphylos_glauca	TN	3	100	875179	0.216	819.504	631.707	lesser
Arctostaphylos_glauca	TN	4	7	457583	0.1129	428.343	414.457	lesser
Arctostaphylos_glauca	TN	5	2313	294089	0.0726	275.444	15072.5	greater
Arctostaphylos_glauca	VX	1	5	1081752	0.2669	1012.62	1002.64	lesser
Arctostaphylos_glauca	VX	2	6	953847	0.2354	893.108	881.148	lesser
Arctostaphylos_glauca	VX	3	45	452120	0.1116	423.41	338.193	lesser
Arctostaphylos_glauca	VX	4	1234	660863	0.1631	618.801	611.617	greater
Arctostaphylos_glauca	VX	5	2504	903895	0.223	846.062	3248.89	greater
Arctostaphylos_glauca	VN	1	3554	953258	0.2352	892.349	7939.03	greater
Arctostaphylos_glauca	VN	2	214	814172	0.2009	762.215	394.297	lesser
Arctostaphylos_glauca	VN	3	25	982574	0.2425	920.045	870.724	lesser
Arctostaphylos_glauca	VN	4	1	664034	0.1639	621.837	619.838	lesser
Arctostaphylos_glauca	VN	5	3554	638439	0.1575	597.555	14627.2	greater
Arctostaphylos_hooveri	TX	1	35	901798	0.2225	16.465	20.8652	greater
Arctostaphylos_hooveri	TX	2	18	1031725	0.2546	18.8404	0.0375	lesser
Arctostaphylos_hooveri	TX	3	7	653130	0.1612	11.9288	2.0365	lesser
Arctostaphylos_hooveri	TX	4	5	610776	0.1507	11.1518	3.3936	lesser
Arctostaphylos_hooveri	TX	5	9	855048	0.211	15.614	2.8017	lesser
Arctostaphylos_hooveri	TN	1	64	1303793	0.3217	23.8058	67.8647	greater
Arctostaphylos_hooveri	TN	2	10	1121833	0.2768	20.4832	5.3652	lesser
Arctostaphylos_hooveri	TN	3	64	875179	0.216	15.984	144.24	greater
Arctostaphylos_hooveri	TN	4	10	457583	0.1129	8.3546	0.3241	greater
Arctostaphylos_hooveri	TN	5	64	294089	0.0726	5.3724	639.788	greater
Arctostaphylos_hooveri	VX	1	1	1081752	0.2669	19.7506	17.8012	lesser
Arctostaphylos_hooveri	VX	2	2	953847	0.2354	17.4196	13.6492	lesser
Arctostaphylos_hooveri	VX	3	15	452120	0.1116	8.2584	5.5034	greater
Arctostaphylos_hooveri	VX	4	40	660863	0.1631	12.0694	64.6361	greater
Arctostaphylos_hooveri	VX	5	16	903895	0.223	16.502	0.0153	lesser
Arctostaphylos_hooveri	VN	1	67	953258	0.2352	17.4048	141.322	greater
Arctostaphylos_hooveri	VN	2	6	814172	0.2009	14.8666	5.2881	lesser
Arctostaphylos_hooveri	VN	3	1	982574	0.2425	17.945	16.0007	lesser
Arctostaphylos_hooveri	VN	4	67	664034	0.1639	12.1286	248.245	greater
Arctostaphylos_hooveri	VN	5	6	638439	0.1575	11.655	2.7438	lesser
Arctostaphylos_nortensis	TX	1	11	901798	0.2225	8.01	1.1161	greater
Arctostaphylos_nortensis	TX	2	8	1031725	0.2546	9.1656	0.1482	lesser
Arctostaphylos_nortensis	TX	3	15	653130	0.1612	5.8032	14.5749	greater
Arctostaphylos_nortensis	TX	4	2	610776	0.1507	5.4252	2.1625	lesser
Arctostaphylos_nortensis	TX	5	11	855048	0.211	7.596	1.5254	greater
Arctostaphylos_nortensis	TN	1	30	1303793	0.3217	11.5812	29.2934	greater
Arctostaphylos_nortensis	TN	2	6	1121833	0.2768	9.9648	1.5775	lesser
Arctostaphylos_nortensis	TN	3	30	875179	0.216	7.776	63.5167	greater
Arctostaphylos_nortensis	TN	4	6	457583	0.1129	4.0644	0.9218	greater
Arctostaphylos_nortensis	TN	5	30	294089	0.0726	2.6136	286.966	greater
Arctostaphylos_nortensis	VX	1	6	1081752	0.2669	9.6084	1.3551	lesser
Arctostaphylos_nortensis	VX	2	14	953847	0.2354	8.4744	3.6029	greater
Arctostaphylos_nortensis	VX	3	14	452120	0.1116	4.0176	24.8029	greater
Arctostaphylos_nortensis	VX	4	2	660863	0.1631	5.8716	2.5528	lesser
Arctostaphylos_nortensis	VX	5	6	903895	0.223	8.028	0.5123	lesser
Arctostaphylos_nortensis	VN	1	6	953258	0.2352	8.4672	0.7189	lesser
Arctostaphylos_nortensis	VN	2	19	814172	0.2009	7.2324	19.1467	greater
Arctostaphylos_nortensis	VN	3	9	982574	0.2425	8.73	0.0084	greater
Arctostaphylos_nortensis	VN	4	2	664034	0.1639	5.9004	2.5783	lesser
Arctostaphylos_nortensis	VN	5	6	638439	0.1575	5.67	0.0192	greater
Arctostaphylos_obispoensis	TX	1	33	901798	0.2225	62.5225	13.9402	lesser
Arctostaphylos_obispoensis	TX	2	102	1031725	0.2546	71.5426	12.9664	greater
Arctostaphylos_obispoensis	TX	3	78	653130	0.1612	45.2972	23.6101	greater
Arctostaphylos_obispoensis	TX	4	50	610776	0.1507	42.3467	1.3832	greater
Arctostaphylos_obispoensis	TX	5	18	855048	0.211	59.291	28.7556	lesser
Arctostaphylos_obispoensis	TN	1	195	1303793	0.3217	90.3977	121.039	greater
Arctostaphylos_obispoensis	TN	2	86	1121833	0.2768	77.7808	0.8685	greater
Arctostaphylos_obispoensis	TN	3	195	875179	0.216	60.696	297.179	greater
Arctostaphylos_obispoensis	TN	4	86	457583	0.1129	31.7249	92.8541	greater
Arctostaphylos_obispoensis	TN	5	195	294089	0.0726	20.4006	1494.32	greater
Arctostaphylos_obispoensis	VX	1	19	1081752	0.2669	74.9989	41.8123	lesser
Arctostaphylos_obispoensis	VX	2	19	953847	0.2354	66.1474	33.6049	lesser
Arctostaphylos_obispoensis	VX	3	57	452120	0.1116	31.3596	20.9642	greater
Arctostaphylos_obispoensis	VX	4	117	660863	0.1631	45.8311	110.515	greater
Arctostaphylos_obispoensis	VX	5	69	903895	0.223	62.663	0.6408	greater
Arctostaphylos_obispoensis	VN	1	132	953258	0.2352	66.0912	65.7269	greater
Arctostaphylos_obispoensis	VN	2	81	814172	0.2009	56.4529	10.6737	greater
Arctostaphylos_obispoensis	VN	3	68	982574	0.2425	68.1425	0.0003	lesser
Arctostaphylos_obispoensis	VN	4	132	664034	0.1639	46.0559	160.379	greater
Arctostaphylos_obispoensis	VN	5	81	638439	0.1575	44.2575	30.5036	greater
Arctostaphylos_pringlei	TX	1	91	901798	0.2225	278.125	125.899	lesser
Arctostaphylos_pringlei	TX	2	473	1031725	0.2546	318.25	75.2476	greater
Arctostaphylos_pringlei	TX	3	425	653130	0.1612	201.5	247.902	greater
Arctostaphylos_pringlei	TX	4	177	610776	0.1507	188.375	0.6869	lesser
Arctostaphylos_pringlei	TX	5	84	855048	0.211	263.75	122.503	lesser
Arctostaphylos_pringlei	TN	1	137	1303793	0.3217	402.125	174.799	lesser
Arctostaphylos_pringlei	TN	2	918	1121833	0.2768	346	945.619	greater
Arctostaphylos_pringlei	TN	3	162	875179	0.216	270	43.2	lesser
Arctostaphylos_pringlei	TN	4	33	457583	0.1129	141.125	82.8416	lesser
Arctostaphylos_pringlei	TN	5	137	294089	0.0726	90.75	23.5709	greater
Arctostaphylos_pringlei	VX	1	25	1081752	0.2669	333.625	285.498	lesser
Arctostaphylos_pringlei	VX	2	548	953847	0.2354	294.25	218.824	greater
Arctostaphylos_pringlei	VX	3	677	452120	0.1116	139.5	2071.01	greater
Arctostaphylos_pringlei	VX	4	25	660863	0.1631	203.875	156.941	lesser
Arctostaphylos_pringlei	VX	5	548	903895	0.223	278.75	260.074	greater
Arctostaphylos_pringlei	VN	1	1243	953258	0.2352	294	3063.27	greater
Arctostaphylos_pringlei	VN	2	7	814172	0.2009	251.125	237.32	lesser
Arctostaphylos_pringlei	VN	3	1243	982574	0.2425	303.125	2914.19	greater
Arctostaphylos_pringlei	VN	4	7	664034	0.1639	204.875	191.114	lesser
Arctostaphylos_pringlei	VN	5	1243	638439	0.1575	196.875	5558.74	greater
Arctostaphylos_pungens	TX	1	75	901798	0.2225	641.245	500.017	lesser
Arctostaphylos_pungens	TX	2	286	1031725	0.2546	733.757	273.233	lesser
Arctostaphylos_pungens	TX	3	696	653130	0.1612	464.578	115.279	greater
Arctostaphylos_pungens	TX	4	1018	610776	0.1507	434.317	784.416	greater
Arctostaphylos_pungens	TX	5	807	855048	0.211	608.102	65.0556	greater
Arctostaphylos_pungens	TN	1	561	1303793	0.3217	927.139	144.593	lesser
Arctostaphylos_pungens	TN	2	1924	1121833	0.2768	797.738	1590.08	greater
Arctostaphylos_pungens	TN	3	327	875179	0.216	622.512	140.282	lesser
Arctostaphylos_pungens	TN	4	66	457583	0.1129	325.378	206.765	lesser
Arctostaphylos_pungens	TN	5	4	294089	0.0726	209.233	201.31	lesser
Arctostaphylos_pungens	VX	1	4	1081752	0.2669	769.206	761.227	lesser
Arctostaphylos_pungens	VX	2	12	953847	0.2354	678.423	654.635	lesser
Arctostaphylos_pungens	VX	3	26	452120	0.1116	321.631	271.733	lesser
Arctostaphylos_pungens	VX	4	388	660863	0.1631	470.054	14.3236	lesser
Arctostaphylos_pungens	VX	5	2452	903895	0.223	642.686	5093.65	greater
Arctostaphylos_pungens	VN	1	2847	953258	0.2352	677.846	6941.44	greater
Arctostaphylos_pungens	VN	2	32	814172	0.2009	578.994	516.762	lesser
Arctostaphylos_pungens	VN	3	2	982574	0.2425	698.885	694.891	lesser
Arctostaphylos_pungens	VN	4	1	664034	0.1639	472.36	470.362	lesser
Arctostaphylos_pungens	VN	5	2847	638439	0.1575	453.915	12616.6	greater
Arctostaphylos_viscida	TX	1	80	901798	0.2225	442.775	297.229	lesser
Arctostaphylos_viscida	TX	2	264	1031725	0.2546	506.654	116.215	lesser
Arctostaphylos_viscida	TX	3	367	653130	0.1612	320.788	6.6572	greater
Arctostaphylos_viscida	TX	4	708	610776	0.1507	299.893	555.369	greater
Arctostaphylos_viscida	TX	5	571	855048	0.211	419.89	54.3815	greater
Arctostaphylos_viscida	TN	1	724	1303793	0.3217	640.183	10.9739	greater
Arctostaphylos_viscida	TN	2	856	1121833	0.2768	550.832	169.067	greater
Arctostaphylos_viscida	TN	3	399	875179	0.216	429.84	2.2127	lesser
Arctostaphylos_viscida	TN	4	9	457583	0.1129	224.671	207.031	lesser
Arctostaphylos_viscida	TN	5	2	294089	0.0726	144.474	140.502	lesser
Arctostaphylos_viscida	VX	1	6	1081752	0.2669	531.131	519.199	lesser
Arctostaphylos_viscida	VX	2	37	953847	0.2354	468.446	397.368	lesser
Arctostaphylos_viscida	VX	3	165	452120	0.1116	222.084	14.6728	lesser
Arctostaphylos_viscida	VX	4	1109	660863	0.1631	324.569	1895.84	greater
Arctostaphylos_viscida	VX	5	673	903895	0.223	443.77	118.409	greater
Arctostaphylos_viscida	VN	1	1706	953258	0.2352	468.048	3274.29	greater
Arctostaphylos_viscida	VN	2	215	814172	0.2009	399.791	85.4139	lesser
Arctostaphylos_viscida	VN	3	63	982574	0.2425	482.575	364.8	lesser
Arctostaphylos_viscida	VN	4	4	664034	0.1639	326.161	318.21	lesser
Arctostaphylos_viscida	VN	5	2	638439	0.1575	313.425	309.438	lesser
Ardisia_escallonioides	TX	1	1	901798	0.2225	133.278	131.285	lesser
Ardisia_escallonioides	TX	2	54	1031725	0.2546	152.505	63.626	lesser
Ardisia_escallonioides	TX	3	544	653130	0.1612	96.5588	2073.39	greater
Ardisia_escallonioides	TX	4	1	610776	0.1507	90.2693	88.2804	lesser
Ardisia_escallonioides	TX	5	54	855048	0.211	126.389	41.4606	lesser
Ardisia_escallonioides	TN	1	598	1303793	0.3217	192.698	852.47	greater
Ardisia_escallonioides	TN	2	1	1121833	0.2768	165.803	163.809	lesser
Ardisia_escallonioides	TN	3	598	875179	0.216	129.384	1697.28	greater
Ardisia_escallonioides	TN	4	1	457583	0.1129	67.6271	65.6419	lesser
Ardisia_escallonioides	TN	5	598	294089	0.0726	43.4874	7070.65	greater
Ardisia_escallonioides	VX	1	1	1081752	0.2669	159.873	157.879	lesser
Ardisia_escallonioides	VX	2	6	953847	0.2354	141.005	129.26	lesser
Ardisia_escallonioides	VX	3	116	452120	0.1116	66.8484	36.1397	greater
Ardisia_escallonioides	VX	4	237	660863	0.1631	97.6969	198.628	greater
Ardisia_escallonioides	VX	5	239	903895	0.223	133.577	83.203	greater
Ardisia_escallonioides	VN	1	141	953258	0.2352	140.885	0.0001	greater
Ardisia_escallonioides	VN	2	137	814172	0.2009	120.339	2.3067	greater
Ardisia_escallonioides	VN	3	173	982574	0.2425	145.257	5.2985	greater
Ardisia_escallonioides	VN	4	114	664034	0.1639	98.1761	2.5505	greater
Ardisia_escallonioides	VN	5	34	638439	0.1575	94.3425	38.5957	lesser
Artemisia_tridentata	TX	1	1667	901798	0.2225	1275.15	120.416	greater
Artemisia_tridentata	TX	2	1198	1031725	0.2546	1459.11	46.7269	lesser
Artemisia_tridentata	TX	3	1424	653130	0.1612	923.837	270.787	greater
Artemisia_tridentata	TX	4	1137	610776	0.1507	863.662	86.5082	greater
Artemisia_tridentata	TX	5	305	855048	0.211	1209.24	676.169	lesser
Artemisia_tridentata	TN	1	201	1303793	0.3217	1843.66	1463.58	lesser
Artemisia_tridentata	TN	2	909	1121833	0.2768	1586.34	289.213	lesser
Artemisia_tridentata	TN	3	1271	875179	0.216	1237.9	0.8853	greater
Artemisia_tridentata	TN	4	1647	457583	0.1129	647.03	1545.43	greater
Artemisia_tridentata	TN	5	1703	294089	0.0726	416.071	3980.54	greater
Artemisia_tridentata	VX	1	347	1081752	0.2669	1529.6	914.323	lesser
Artemisia_tridentata	VX	2	913	953847	0.2354	1349.08	140.958	lesser
Artemisia_tridentata	VX	3	1479	452120	0.1116	639.58	1101.7	greater
Artemisia_tridentata	VX	4	1813	660863	0.1631	934.726	825.231	greater
Artemisia_tridentata	VX	5	1179	903895	0.223	1278.01	7.671	lesser
Artemisia_tridentata	VN	1	3444	953258	0.2352	1347.93	3259.44	greater
Artemisia_tridentata	VN	2	1639	814172	0.2009	1151.36	206.534	greater
Artemisia_tridentata	VN	3	454	982574	0.2425	1389.77	630.077	lesser
Artemisia_tridentata	VN	4	161	664034	0.1639	939.311	644.907	lesser
Artemisia_tridentata	VN	5	33	638439	0.1575	902.633	837.839	lesser
Asimina_obovata	TX	1	11	901798	0.2225	58.9625	39.0147	lesser
Asimina_obovata	TX	2	254	1031725	0.2546	67.469	515.701	greater
Asimina_obovata	TX	3	11	653130	0.1612	42.718	23.5505	lesser
Asimina_obovata	TX	4	254	610776	0.1507	39.9355	1147.44	greater
Asimina_obovata	TX	5	11	855048	0.211	55.915	36.079	lesser
Asimina_obovata	TN	1	265	1303793	0.3217	85.2505	378.999	greater
Asimina_obovata	TN	2	265	1121833	0.2768	73.352	500.722	greater
Asimina_obovata	TN	3	265	875179	0.216	57.24	754.092	greater
Asimina_obovata	TN	4	265	457583	0.1129	29.9185	1847.13	greater
Asimina_obovata	TN	5	265	294089	0.0726	19.239	3139.38	greater
Asimina_obovata	VX	1	1	1081752	0.2669	70.7285	68.7426	lesser
Asimina_obovata	VX	2	13	953847	0.2354	62.381	39.0902	lesser
Asimina_obovata	VX	3	38	452120	0.1116	29.574	2.4007	greater
Asimina_obovata	VX	4	213	660863	0.1631	43.2215	666.907	greater
Asimina_obovata	VX	5	1	903895	0.223	59.095	57.1119	lesser
Asimina_obovata	VN	1	15	953258	0.2352	62.328	35.9379	lesser
Asimina_obovata	VN	2	46	814172	0.2009	53.2385	0.9842	lesser
Asimina_obovata	VN	3	81	982574	0.2425	64.2625	4.3594	greater
Asimina_obovata	VN	4	123	664034	0.1639	43.4335	145.759	greater
Asimina_obovata	VN	5	15	638439	0.1575	41.7375	17.1283	lesser
Asimina_parviflora	TX	1	2	901798	0.2225	288.805	284.819	lesser
Asimina_parviflora	TX	2	3	1031725	0.2546	330.471	324.498	lesser
Asimina_parviflora	TX	3	23	653130	0.1612	209.238	165.766	lesser
Asimina_parviflora	TX	4	709	610776	0.1507	195.609	1347.44	greater
Asimina_parviflora	TX	5	561	855048	0.211	273.878	301.006	greater
Asimina_parviflora	TN	1	1104	1303793	0.3217	417.567	1128.42	greater
Asimina_parviflora	TN	2	191	1121833	0.2768	359.286	78.8238	lesser
Asimina_parviflora	TN	3	2	875179	0.216	280.368	276.382	lesser
Asimina_parviflora	TN	4	1	457583	0.1129	146.544	144.551	lesser
Asimina_parviflora	TN	5	1104	294089	0.0726	94.2348	10820.1	greater
Asimina_parviflora	VX	1	8	1081752	0.2669	346.436	330.621	lesser
Asimina_parviflora	VX	2	22	953847	0.2354	305.549	263.133	lesser
Asimina_parviflora	VX	3	233	452120	0.1116	144.857	53.6338	greater
Asimina_parviflora	VX	4	833	660863	0.1631	211.704	1823.34	greater
Asimina_parviflora	VX	5	202	903895	0.223	289.454	26.4229	lesser
Asimina_parviflora	VN	1	44	953258	0.2352	305.29	223.631	lesser
Asimina_parviflora	VN	2	312	814172	0.2009	260.768	10.0653	greater
Asimina_parviflora	VN	3	522	982574	0.2425	314.765	136.439	greater
Asimina_parviflora	VN	4	420	664034	0.1639	212.742	201.915	greater
Asimina_parviflora	VN	5	44	638439	0.1575	204.435	125.905	lesser
Asimina_tetramera	TX	1	8	901798	0.2225	1.78	21.7351	greater
Asimina_tetramera	TX	2	8	1031725	0.2546	2.0368	17.4586	greater
Asimina_tetramera	TX	3	8	653130	0.1612	1.2896	34.9174	greater
Asimina_tetramera	TX	4	8	610776	0.1507	1.2056	38.2912	greater
Asimina_tetramera	TX	5	8	855048	0.211	1.688	23.6027	greater
Asimina_tetramera	TN	1	8	1303793	0.3217	2.5736	11.4415	greater
Asimina_tetramera	TN	2	8	1121833	0.2768	2.2144	15.1161	greater
Asimina_tetramera	TN	3	8	875179	0.216	1.728	22.765	greater
Asimina_tetramera	TN	4	8	457583	0.1129	0.9032	55.7624	greater
Asimina_tetramera	TN	5	8	294089	0.0726	0.5808	94.7736	greater
Asimina_tetramera	VX	1	6	1081752	0.2669	2.1352	6.9954	greater
Asimina_tetramera	VX	2	2	953847	0.2354	1.8832	0.0072	greater
Asimina_tetramera	VX	3	6	452120	0.1116	0.8928	29.2154	greater
Asimina_tetramera	VX	4	2	660863	0.1631	1.3048	0.3704	greater
Asimina_tetramera	VX	5	6	903895	0.223	1.784	9.9634	greater
Asimina_tetramera	VN	1	3	953258	0.2352	1.8816	0.6648	greater
Asimina_tetramera	VN	2	2	814172	0.2009	1.6072	0.096	greater
Asimina_tetramera	VN	3	2	982574	0.2425	1.94	0.0019	greater
Asimina_tetramera	VN	4	1	664034	0.1639	1.3112	0.0739	lesser
Asimina_tetramera	VN	5	3	638439	0.1575	1.26	2.4029	greater
Asimina_triloba	TX	1	52	901798	0.2225	2134.89	2032.15	lesser
Asimina_triloba	TX	2	1415	1031725	0.2546	2442.89	432.501	lesser
Asimina_triloba	TX	3	5490	653130	0.1612	1546.71	10053.3	greater
Asimina_triloba	TX	4	2477	610776	0.1507	1445.97	735.169	greater
Asimina_triloba	TX	5	161	855048	0.211	2024.55	1715.35	lesser
Asimina_triloba	TN	1	832	1303793	0.3217	3086.71	1646.97	lesser
Asimina_triloba	TN	2	6882	1121833	0.2768	2655.9	6724.64	greater
Asimina_triloba	TN	3	1875	875179	0.216	2072.52	18.8245	lesser
Asimina_triloba	TN	4	6	457583	0.1129	1083.28	1071.31	lesser
Asimina_triloba	TN	5	832	294089	0.0726	696.597	26.3193	greater
Asimina_triloba	VX	1	400	1081752	0.2669	2560.91	1823.38	lesser
Asimina_triloba	VX	2	4738	953847	0.2354	2258.66	2721.57	greater
Asimina_triloba	VX	3	3327	452120	0.1116	1070.8	4753.85	greater
Asimina_triloba	VX	4	1077	660863	0.1631	1564.94	152.139	lesser
Asimina_triloba	VX	5	53	903895	0.223	2139.68	2035	lesser
Asimina_triloba	VN	1	9	953258	0.2352	2256.74	2238.78	lesser
Asimina_triloba	VN	2	896	814172	0.2009	1927.64	552.113	lesser
Asimina_triloba	VN	3	3898	982574	0.2425	2326.79	1060.99	greater
Asimina_triloba	VN	4	2972	664034	0.1639	1572.62	1245.22	greater
Asimina_triloba	VN	5	1820	638439	0.1575	1511.21	63.0948	greater
Atamisquea_emarginata	TX	1	2	901798	0.2225	0.445	5.4338	greater
Atamisquea_emarginata	TX	2	2	1031725	0.2546	0.5092	4.3647	greater
Atamisquea_emarginata	TX	3	2	653130	0.1612	0.3224	8.7293	greater
Atamisquea_emarginata	TX	4	2	610776	0.1507	0.3014	9.5728	greater
Atamisquea_emarginata	TX	5	2	855048	0.211	0.422	5.9007	greater
Atamisquea_emarginata	TN	1	2	1303793	0.3217	0.6434	2.8604	greater
Atamisquea_emarginata	TN	2	2	1121833	0.2768	0.5536	3.779	greater
Atamisquea_emarginata	TN	3	2	875179	0.216	0.432	5.6913	greater
Atamisquea_emarginata	TN	4	2	457583	0.1129	0.2258	13.9406	greater
Atamisquea_emarginata	TN	5	2	294089	0.0726	0.1452	23.6934	greater
Atamisquea_emarginata	VX	1	2	1081752	0.2669	0.5338	4.0272	greater
Atamisquea_emarginata	VX	2	2	953847	0.2354	0.4708	4.967	greater
Atamisquea_emarginata	VX	3	2	452120	0.1116	0.2232	14.1443	greater
Atamisquea_emarginata	VX	4	2	660863	0.1631	0.3262	8.5886	greater
Atamisquea_emarginata	VX	5	2	903895	0.223	0.446	5.4146	greater
Atamisquea_emarginata	VN	1	2	953258	0.2352	0.4704	4.9738	greater
Atamisquea_emarginata	VN	2	2	814172	0.2009	0.4018	6.357	greater
Atamisquea_emarginata	VN	3	2	982574	0.2425	0.485	4.7324	greater
Atamisquea_emarginata	VN	4	2	664034	0.1639	0.3278	8.5304	greater
Atamisquea_emarginata	VN	5	2	638439	0.1575	0.315	9.0134	greater
Avicennia_germinans	TX	1	1	901798	0.2225	102.795	100.805	lesser
Avicennia_germinans	TX	2	233	1031725	0.2546	117.625	113.168	greater
Avicennia_germinans	TX	3	228	653130	0.1612	74.4744	316.486	greater
Avicennia_germinans	TX	4	1	610776	0.1507	69.6234	67.6378	lesser
Avicennia_germinans	TX	5	233	855048	0.211	97.482	188.395	greater
Avicennia_germinans	TN	1	460	1303793	0.3217	148.625	652.339	greater
Avicennia_germinans	TN	2	2	1121833	0.2768	127.882	123.913	lesser
Avicennia_germinans	TN	3	460	875179	0.216	99.792	1300.2	greater
Avicennia_germinans	TN	4	2	457583	0.1129	52.1598	48.2365	lesser
Avicennia_germinans	TN	5	460	294089	0.0726	33.5412	5422.2	greater
Avicennia_germinans	VX	1	76	1081752	0.2669	123.308	18.1499	lesser
Avicennia_germinans	VX	2	82	953847	0.2354	108.755	6.582	lesser
Avicennia_germinans	VX	3	159	452120	0.1116	51.5592	223.889	greater
Avicennia_germinans	VX	4	116	660863	0.1631	75.3522	21.9269	greater
Avicennia_germinans	VX	5	29	903895	0.223	103.026	53.189	lesser
Avicennia_germinans	VN	1	83	953258	0.2352	108.662	6.0606	lesser
Avicennia_germinans	VN	2	292	814172	0.2009	92.8158	427.452	greater
Avicennia_germinans	VN	3	79	982574	0.2425	112.035	9.7408	lesser
Avicennia_germinans	VN	4	5	664034	0.1639	75.7218	66.052	lesser
Avicennia_germinans	VN	5	3	638439	0.1575	72.765	66.8887	lesser
Baccharis_dioica	TX	1	3	901798	0.2225	0.6675	8.1506	greater
Baccharis_dioica	TX	2	3	1031725	0.2546	0.7638	6.547	greater
Baccharis_dioica	TX	3	3	653130	0.1612	0.4836	13.094	greater
Baccharis_dioica	TX	4	3	610776	0.1507	0.4521	14.3592	greater
Baccharis_dioica	TX	5	3	855048	0.211	0.633	8.851	greater
Baccharis_dioica	TN	1	3	1303793	0.3217	0.9651	4.2906	greater
Baccharis_dioica	TN	2	3	1121833	0.2768	0.8304	5.6686	greater
Baccharis_dioica	TN	3	3	875179	0.216	0.648	8.5369	greater
Baccharis_dioica	TN	4	3	457583	0.1129	0.3387	20.9109	greater
Baccharis_dioica	TN	5	3	294089	0.0726	0.2178	35.5401	greater
Baccharis_dioica	VX	1	2	1081752	0.2669	0.8007	1.7963	greater
Baccharis_dioica	VX	2	1	953847	0.2354	0.7062	0.1222	greater
Baccharis_dioica	VX	3	2	452120	0.1116	0.3348	8.2822	greater
Baccharis_dioica	VX	4	1	660863	0.1631	0.4893	0.533	greater
Baccharis_dioica	VX	5	2	903895	0.223	0.669	2.6481	greater
Baccharis_dioica	VN	1	1	953258	0.2352	0.7056	0.1228	greater
Baccharis_dioica	VN	2	2	814172	0.2009	0.6027	3.2395	greater
Baccharis_dioica	VN	3	1	982574	0.2425	0.7275	0.1021	greater
Baccharis_dioica	VN	4	2	664034	0.1639	0.4917	4.6267	greater
Baccharis_dioica	VN	5	1	638439	0.1575	0.4725	0.5889	greater
Baccharis_halimifolia	TX	1	260	901798	0.2225	1033.51	578.92	lesser
Baccharis_halimifolia	TX	2	1016	1031725	0.2546	1182.62	23.4744	lesser
Baccharis_halimifolia	TX	3	726	653130	0.1612	748.774	0.6927	lesser
Baccharis_halimifolia	TX	4	1170	610776	0.1507	700.001	315.569	greater
Baccharis_halimifolia	TX	5	1473	855048	0.211	980.095	247.89	greater
Baccharis_halimifolia	TN	1	2506	1303793	0.3217	1494.3	684.967	greater
Baccharis_halimifolia	TN	2	2113	1121833	0.2768	1285.74	532.275	greater
Baccharis_halimifolia	TN	3	24	875179	0.216	1003.32	955.894	lesser
Baccharis_halimifolia	TN	4	2	457583	0.1129	524.42	520.428	lesser
Baccharis_halimifolia	TN	5	2506	294089	0.0726	337.227	13947.8	greater
Baccharis_halimifolia	VX	1	1050	1081752	0.2669	1239.75	29.0423	lesser
Baccharis_halimifolia	VX	2	1089	953847	0.2354	1093.43	0.018	lesser
Baccharis_halimifolia	VX	3	507	452120	0.1116	518.382	0.2499	lesser
Baccharis_halimifolia	VX	4	1277	660863	0.1631	757.6	356.094	greater
Baccharis_halimifolia	VX	5	722	903895	0.223	1035.84	95.085	lesser
Baccharis_halimifolia	VN	1	256	953258	0.2352	1092.5	640.491	lesser
Baccharis_halimifolia	VN	2	1520	814172	0.2009	933.181	369.014	greater
Baccharis_halimifolia	VN	3	1620	982574	0.2425	1126.41	216.287	greater
Baccharis_halimifolia	VN	4	814	664034	0.1639	761.316	3.6459	greater
Baccharis_halimifolia	VN	5	435	638439	0.1575	731.587	120.237	lesser
Bauhinia_lunarioides	TX	1	29	901798	0.2225	6.4525	78.7896	greater
Bauhinia_lunarioides	TX	2	29	1031725	0.2546	7.3834	63.2876	greater
Bauhinia_lunarioides	TX	3	29	653130	0.1612	4.6748	126.576	greater
Bauhinia_lunarioides	TX	4	29	610776	0.1507	4.3703	138.806	greater
Bauhinia_lunarioides	TX	5	29	855048	0.211	6.119	85.5598	greater
Bauhinia_lunarioides	TN	1	29	1303793	0.3217	9.3293	41.4754	greater
Bauhinia_lunarioides	TN	2	29	1121833	0.2768	8.0272	54.796	greater
Bauhinia_lunarioides	TN	3	29	875179	0.216	6.264	82.5233	greater
Bauhinia_lunarioides	TN	4	29	457583	0.1129	3.2741	202.139	greater
Bauhinia_lunarioides	TN	5	29	294089	0.0726	2.1054	343.554	greater
Bauhinia_lunarioides	VX	1	1	1081752	0.2669	7.7401	5.8693	lesser
Bauhinia_lunarioides	VX	2	1	953847	0.2354	6.8266	4.9731	lesser
Bauhinia_lunarioides	VX	3	27	452120	0.1116	3.2364	174.487	greater
Bauhinia_lunarioides	VX	4	1	660863	0.1631	4.7299	2.9413	lesser
Bauhinia_lunarioides	VX	5	1	903895	0.223	6.467	4.6216	lesser
Bauhinia_lunarioides	VN	1	4	953258	0.2352	6.8208	1.1666	lesser
Bauhinia_lunarioides	VN	2	20	814172	0.2009	5.8261	34.4827	greater
Bauhinia_lunarioides	VN	3	5	982574	0.2425	7.0325	0.5874	lesser
Bauhinia_lunarioides	VN	4	4	664034	0.1639	4.7531	0.1193	lesser
Bauhinia_lunarioides	VN	5	20	638439	0.1575	4.5675	52.1428	greater
Betula_alleghaniensis	TX	1	19	901798	0.2225	21.36	0.2607	lesser
Betula_alleghaniensis	TX	2	48	1031725	0.2546	24.4416	22.7071	greater
Betula_alleghaniensis	TX	3	25	653130	0.1612	15.4752	5.8624	greater
Betula_alleghaniensis	TX	4	4	610776	0.1507	14.4672	7.5732	lesser
Betula_alleghaniensis	TX	5	19	855048	0.211	20.256	0.0779	lesser
Betula_alleghaniensis	TN	1	2	1303793	0.3217	30.8832	27.0127	lesser
Betula_alleghaniensis	TN	2	37	1121833	0.2768	26.5728	4.0916	greater
Betula_alleghaniensis	TN	3	34	875179	0.216	20.736	8.4845	greater
Betula_alleghaniensis	TN	4	23	457583	0.1129	10.8384	13.6463	greater
Betula_alleghaniensis	TN	5	2	294089	0.0726	6.9696	3.5435	lesser
Betula_alleghaniensis	VX	1	44	1081752	0.2669	25.6224	13.1813	greater
Betula_alleghaniensis	VX	2	42	953847	0.2354	22.5984	16.657	greater
Betula_alleghaniensis	VX	3	9	452120	0.1116	10.7136	0.2741	lesser
Betula_alleghaniensis	VX	4	1	660863	0.1631	15.6576	13.7215	lesser
Betula_alleghaniensis	VX	5	44	903895	0.223	21.408	23.8415	greater
Betula_alleghaniensis	VN	1	9	953258	0.2352	22.5792	8.1666	lesser
Betula_alleghaniensis	VN	2	35	814172	0.2009	19.2864	12.8027	greater
Betula_alleghaniensis	VN	3	28	982574	0.2425	23.28	0.957	greater
Betula_alleghaniensis	VN	4	24	664034	0.1639	15.7344	4.3421	greater
Betula_alleghaniensis	VN	5	9	638439	0.1575	15.12	2.4771	lesser
Betula_cordifolia	TX	1	357	901798	0.2225	82.5475	912.495	greater
Betula_cordifolia	TX	2	13	1031725	0.2546	94.4566	70.2458	lesser
Betula_cordifolia	TX	3	1	653130	0.1612	59.8052	57.8219	lesser
Betula_cordifolia	TX	4	357	610776	0.1507	55.9097	1621.46	greater
Betula_cordifolia	TX	5	13	855048	0.211	78.281	54.4399	lesser
Betula_cordifolia	TN	1	6	1303793	0.3217	119.351	107.652	lesser
Betula_cordifolia	TN	2	21	1121833	0.2768	102.693	64.9872	lesser
Betula_cordifolia	TN	3	100	875179	0.216	80.136	4.9239	greater
Betula_cordifolia	TN	4	244	457583	0.1129	41.8859	975.271	greater
Betula_cordifolia	TN	5	6	294089	0.0726	26.9346	16.2712	lesser
Betula_cordifolia	VX	1	363	1081752	0.2669	99.0199	703.752	greater
Betula_cordifolia	VX	2	8	953847	0.2354	87.3334	72.0662	lesser
Betula_cordifolia	VX	3	363	452120	0.1116	41.4036	2497.95	greater
Betula_cordifolia	VX	4	8	660863	0.1631	60.5101	45.5678	lesser
Betula_cordifolia	VX	5	363	903895	0.223	82.733	949.435	greater
Betula_cordifolia	VN	1	1	953258	0.2352	87.2592	85.2707	lesser
Betula_cordifolia	VN	2	14	814172	0.2009	74.5339	49.1636	lesser
Betula_cordifolia	VN	3	59	982574	0.2425	89.9675	10.6592	lesser
Betula_cordifolia	VN	4	297	664034	0.1639	60.8069	917.448	greater
Betula_cordifolia	VN	5	1	638439	0.1575	58.4325	56.4496	lesser
Betula_lenta	TX	1	478	901798	0.2225	611.207	29.0314	lesser
Betula_lenta	TX	2	1857	1031725	0.2546	699.386	1916.07	greater
Betula_lenta	TX	3	391	653130	0.1612	442.816	6.0633	lesser
Betula_lenta	TX	4	21	610776	0.1507	413.973	373.038	lesser
Betula_lenta	TX	5	478	855048	0.211	579.617	17.8152	lesser
Betula_lenta	TN	1	6	1303793	0.3217	883.71	871.751	lesser
Betula_lenta	TN	2	756	1121833	0.2768	760.37	0.0251	lesser
Betula_lenta	TN	3	1467	875179	0.216	593.352	1286.35	greater
Betula_lenta	TN	4	515	457583	0.1129	310.136	135.325	greater
Betula_lenta	TN	5	3	294089	0.0726	199.432	193.477	lesser
Betula_lenta	VX	1	1009	1081752	0.2669	733.174	103.768	greater
Betula_lenta	VX	2	1686	953847	0.2354	646.644	1670.57	greater
Betula_lenta	VX	3	43	452120	0.1116	306.565	226.596	lesser
Betula_lenta	VX	4	9	660863	0.1631	448.036	430.216	lesser
Betula_lenta	VX	5	1009	903895	0.223	612.581	256.534	greater
Betula_lenta	VN	1	4	953258	0.2352	646.094	638.119	lesser
Betula_lenta	VN	2	275	814172	0.2009	551.872	138.906	lesser
Betula_lenta	VN	3	753	982574	0.2425	666.148	11.3239	greater
Betula_lenta	VN	4	662	664034	0.1639	450.233	99.6042	greater
Betula_lenta	VN	5	1053	638439	0.1575	432.652	889.469	greater
Betula_murrayana	TX	1	6	901798	0.2225	1.335	16.3013	greater
Betula_murrayana	TX	2	6	1031725	0.2546	1.5276	13.094	greater
Betula_murrayana	TX	3	6	653130	0.1612	0.9672	26.188	greater
Betula_murrayana	TX	4	6	610776	0.1507	0.9042	28.7184	greater
Betula_murrayana	TX	5	6	855048	0.211	1.266	17.702	greater
Betula_murrayana	TN	1	6	1303793	0.3217	1.9302	8.5811	greater
Betula_murrayana	TN	2	6	1121833	0.2768	1.6608	11.3371	greater
Betula_murrayana	TN	3	6	875179	0.216	1.296	17.0738	greater
Betula_murrayana	TN	4	6	457583	0.1129	0.6774	41.8218	greater
Betula_murrayana	TN	5	6	294089	0.0726	0.4356	71.0802	greater
Betula_murrayana	VX	1	6	1081752	0.2669	1.6014	12.0817	greater
Betula_murrayana	VX	2	6	953847	0.2354	1.4124	14.9009	greater
Betula_murrayana	VX	3	6	452120	0.1116	0.6696	42.433	greater
Betula_murrayana	VX	4	6	660863	0.1631	0.9786	25.7658	greater
Betula_murrayana	VX	5	6	903895	0.223	1.338	16.2438	greater
Betula_murrayana	VN	1	4	953258	0.2352	1.4112	4.7491	greater
Betula_murrayana	VN	2	2	814172	0.2009	1.2054	0.5238	greater
Betula_murrayana	VN	3	4	982574	0.2425	1.455	4.4516	greater
Betula_murrayana	VN	4	2	664034	0.1639	0.9834	1.0509	greater
Betula_murrayana	VN	5	4	638439	0.1575	0.945	9.8762	greater
Betula_nigra	TX	1	102	901798	0.2225	922.707	729.983	lesser
Betula_nigra	TX	2	1217	1031725	0.2546	1055.83	24.6035	greater
Betula_nigra	TX	3	1333	653130	0.1612	668.496	660.535	greater
Betula_nigra	TX	4	971	610776	0.1507	624.953	191.612	greater
Betula_nigra	TX	5	524	855048	0.211	875.017	140.812	lesser
Betula_nigra	TN	1	927	1303793	0.3217	1334.09	124.221	lesser
Betula_nigra	TN	2	2379	1121833	0.2768	1147.89	1320.36	greater
Betula_nigra	TN	3	604	875179	0.216	895.752	95.0254	lesser
Betula_nigra	TN	4	225	457583	0.1129	468.196	126.324	lesser
Betula_nigra	TN	5	12	294089	0.0726	301.072	277.55	lesser
Betula_nigra	VX	1	619	1081752	0.2669	1106.83	215.012	lesser
Betula_nigra	VX	2	1775	953847	0.2354	976.204	653.629	greater
Betula_nigra	VX	3	716	452120	0.1116	462.805	138.52	greater
Betula_nigra	VX	4	861	660863	0.1631	676.376	50.3953	greater
Betula_nigra	VX	5	176	903895	0.223	924.781	606.277	lesser
Betula_nigra	VN	1	116	953258	0.2352	975.374	757.17	lesser
Betula_nigra	VN	2	853	814172	0.2009	833.132	0.4738	greater
Betula_nigra	VN	3	1469	982574	0.2425	1005.65	213.49	greater
Betula_nigra	VN	4	951	664034	0.1639	679.693	108.295	greater
Betula_nigra	VN	5	758	638439	0.1575	653.153	16.8307	greater
Betula_occidentalis	TX	1	445	901798	0.2225	248.088	156.294	greater
Betula_occidentalis	TX	2	315	1031725	0.2546	283.879	3.4117	greater
Betula_occidentalis	TX	3	215	653130	0.1612	179.738	6.9179	greater
Betula_occidentalis	TX	4	111	610776	0.1507	168.03	19.3565	lesser
Betula_occidentalis	TX	5	29	855048	0.211	235.265	180.84	lesser
Betula_occidentalis	TN	1	6	1303793	0.3217	358.695	346.796	lesser
Betula_occidentalis	TN	2	64	1121833	0.2768	308.632	193.904	lesser
Betula_occidentalis	TN	3	316	875179	0.216	240.84	23.4555	greater
Betula_occidentalis	TN	4	400	457583	0.1129	125.883	596.9	greater
Betula_occidentalis	TN	5	329	294089	0.0726	80.949	760.1	greater
Betula_occidentalis	VX	1	104	1081752	0.2669	297.594	125.938	lesser
Betula_occidentalis	VX	2	260	953847	0.2354	262.471	0.0233	lesser
Betula_occidentalis	VX	3	339	452120	0.1116	124.434	369.984	greater
Betula_occidentalis	VX	4	319	660863	0.1631	181.857	103.424	greater
Betula_occidentalis	VX	5	93	903895	0.223	248.645	97.4295	lesser
Betula_occidentalis	VN	1	629	953258	0.2352	262.248	512.9	greater
Betula_occidentalis	VN	2	398	814172	0.2009	224.004	135.153	greater
Betula_occidentalis	VN	3	69	982574	0.2425	270.387	149.996	lesser
Betula_occidentalis	VN	4	12	664034	0.1639	182.749	159.536	lesser
Betula_occidentalis	VN	5	7	638439	0.1575	175.613	161.892	lesser
Betula_papyrifera	TX	1	2880	901798	0.2225	1075.57	3027.23	greater
Betula_papyrifera	TX	2	1856	1031725	0.2546	1230.74	317.659	greater
Betula_papyrifera	TX	3	95	653130	0.1612	779.241	600.823	lesser
Betula_papyrifera	TX	4	3	610776	0.1507	728.484	722.496	lesser
Betula_papyrifera	TX	5	2880	855048	0.211	1019.97	3391.95	greater
Betula_papyrifera	TN	1	605	1303793	0.3217	1555.1	580.469	lesser
Betula_papyrifera	TN	2	832	1121833	0.2768	1338.05	191.389	lesser
Betula_papyrifera	TN	3	2349	875179	0.216	1044.14	1630.67	greater
Betula_papyrifera	TN	4	1048	457583	0.1129	545.759	462.194	greater
Betula_papyrifera	TN	5	605	294089	0.0726	350.948	183.908	greater
Betula_papyrifera	VX	1	3778	1081752	0.2669	1290.19	4797.09	greater
Betula_papyrifera	VX	2	1042	953847	0.2354	1137.92	8.0861	lesser
Betula_papyrifera	VX	3	5	452120	0.1116	539.474	529.521	lesser
Betula_papyrifera	VX	4	9	660863	0.1631	788.425	770.528	lesser
Betula_papyrifera	VX	5	3778	903895	0.223	1077.98	6762.73	greater
Betula_papyrifera	VN	1	138	953258	0.2352	1136.96	877.707	lesser
Betula_papyrifera	VN	2	517	814172	0.2009	971.151	212.38	lesser
Betula_papyrifera	VN	3	701	982574	0.2425	1172.24	189.441	lesser
Betula_papyrifera	VN	4	850	664034	0.1639	792.293	4.2032	greater
Betula_papyrifera	VN	5	2628	638439	0.1575	761.355	4576.53	greater
Betula_populifolia	TX	1	951	901798	0.2225	669.058	118.811	greater
Betula_populifolia	TX	2	1706	1031725	0.2546	765.582	1155.18	greater
Betula_populifolia	TX	3	339	653130	0.1612	484.728	43.8117	lesser
Betula_populifolia	TX	4	10	610776	0.1507	453.155	433.376	lesser
Betula_populifolia	TX	5	1	855048	0.211	634.477	632.479	lesser
Betula_populifolia	TN	1	4	1303793	0.3217	967.352	959.368	lesser
Betula_populifolia	TN	2	661	1121833	0.2768	832.338	35.27	lesser
Betula_populifolia	TN	3	1456	875179	0.216	649.512	1001.4	greater
Betula_populifolia	TN	4	739	457583	0.1129	339.49	470.14	greater
Betula_populifolia	TN	5	147	294089	0.0726	218.308	23.2921	lesser
Betula_populifolia	VX	1	1588	1081752	0.2669	802.568	768.661	greater
Betula_populifolia	VX	2	1405	953847	0.2354	707.848	686.618	greater
Betula_populifolia	VX	3	6	452120	0.1116	335.581	323.688	lesser
Betula_populifolia	VX	4	5	660863	0.1631	490.442	480.493	lesser
Betula_populifolia	VX	5	3	903895	0.223	670.561	664.574	lesser
Betula_populifolia	VN	1	22	953258	0.2352	707.246	663.931	lesser
Betula_populifolia	VN	2	280	814172	0.2009	604.106	173.885	lesser
Betula_populifolia	VN	3	940	982574	0.2425	729.197	60.9405	greater
Betula_populifolia	VN	4	708	664034	0.1639	492.847	93.925	greater
Betula_populifolia	VN	5	1057	638439	0.1575	473.603	718.646	greater
Betula_uber	TX	1	1	901798	0.2225	0.445	0.6922	greater
Betula_uber	TX	2	1	1031725	0.2546	0.5092	0.4731	greater
Betula_uber	TX	3	1	653130	0.1612	0.3224	1.4241	greater
Betula_uber	TX	4	1	610776	0.1507	0.3014	1.6193	greater
Betula_uber	TX	5	1	855048	0.211	0.422	0.7917	greater
Betula_uber	TN	1	2	1303793	0.3217	0.6434	2.8604	greater
Betula_uber	TN	2	2	1121833	0.2768	0.5536	3.779	greater
Betula_uber	TN	3	2	875179	0.216	0.432	5.6913	greater
Betula_uber	TN	4	2	457583	0.1129	0.2258	13.9406	greater
Betula_uber	TN	5	2	294089	0.0726	0.1452	23.6934	greater
Betula_uber	VX	1	1	1081752	0.2669	0.5338	0.4072	greater
Betula_uber	VX	2	1	953847	0.2354	0.4708	0.5948	greater
Betula_uber	VX	3	1	452120	0.1116	0.2232	2.7035	greater
Betula_uber	VX	4	1	660863	0.1631	0.3262	1.3918	greater
Betula_uber	VX	5	1	903895	0.223	0.446	0.6882	greater
Betula_uber	VN	1	1	953258	0.2352	0.4704	0.5963	greater
Betula_uber	VN	2	1	814172	0.2009	0.4018	0.8906	greater
Betula_uber	VN	3	1	982574	0.2425	0.485	0.5469	greater
Betula_uber	VN	4	1	664034	0.1639	0.3278	1.3784	greater
Betula_uber	VN	5	1	638439	0.1575	0.315	1.4896	greater
Bontia_daphnoides	TX	1	1	901798	0.2225	0.89	0.0136	greater
Bontia_daphnoides	TX	2	3	1031725	0.2546	1.0184	3.8558	greater
Bontia_daphnoides	TX	3	1	653130	0.1612	0.6448	0.1957	greater
Bontia_daphnoides	TX	4	3	610776	0.1507	0.6028	9.5331	greater
Bontia_daphnoides	TX	5	1	855048	0.211	0.844	0.0288	greater
Bontia_daphnoides	TN	1	3	1303793	0.3217	1.2868	2.2809	greater
Bontia_daphnoides	TN	2	1	1121833	0.2768	1.1072	0.0104	lesser
Bontia_daphnoides	TN	3	3	875179	0.216	0.864	5.2807	greater
Bontia_daphnoides	TN	4	1	457583	0.1129	0.4516	0.6659	greater
Bontia_daphnoides	TN	5	3	294089	0.0726	0.2904	25.2821	greater
Bontia_daphnoides	VX	1	1	1081752	0.2669	1.0676	0.0043	lesser
Bontia_daphnoides	VX	2	1	953847	0.2354	0.9416	0.0036	greater
Bontia_daphnoides	VX	3	2	452120	0.1116	0.4464	5.407	greater
Bontia_daphnoides	VX	4	1	660863	0.1631	0.6524	0.1852	greater
Bontia_daphnoides	VX	5	1	903895	0.223	0.892	0.0131	greater
Bontia_daphnoides	VN	1	1	953258	0.2352	0.9408	0.0037	greater
Bontia_daphnoides	VN	2	3	814172	0.2009	0.8036	6.0032	greater
Bontia_daphnoides	VN	3	1	982574	0.2425	0.97	0.0009	greater
Bontia_daphnoides	VN	4	3	664034	0.1639	0.6556	8.3835	greater
Bontia_daphnoides	VN	5	1	638439	0.1575	0.63	0.2173	greater
Bourreria_cassinifolia	TX	1	12	901798	0.2225	2.67	32.6026	greater
Bourreria_cassinifolia	TX	2	12	1031725	0.2546	3.0552	26.188	greater
Bourreria_cassinifolia	TX	3	12	653130	0.1612	1.9344	52.3761	greater
Bourreria_cassinifolia	TX	4	12	610776	0.1507	1.8084	57.4368	greater
Bourreria_cassinifolia	TX	5	12	855048	0.211	2.532	35.404	greater
Bourreria_cassinifolia	TN	1	12	1303793	0.3217	3.8604	17.1622	greater
Bourreria_cassinifolia	TN	2	12	1121833	0.2768	3.3216	22.6742	greater
Bourreria_cassinifolia	TN	3	12	875179	0.216	2.592	34.1476	greater
Bourreria_cassinifolia	TN	4	12	457583	0.1129	1.3548	83.6436	greater
Bourreria_cassinifolia	TN	5	12	294089	0.0726	0.8712	142.161	greater
Bourreria_cassinifolia	VX	1	10	1081752	0.2669	3.2028	14.4255	greater
Bourreria_cassinifolia	VX	2	2	953847	0.2354	2.8248	0.2408	lesser
Bourreria_cassinifolia	VX	3	10	452120	0.1116	1.3392	56.0106	greater
Bourreria_cassinifolia	VX	4	2	660863	0.1631	1.9572	0.0009	greater
Bourreria_cassinifolia	VX	5	10	903895	0.223	2.676	20.0452	greater
Bourreria_cassinifolia	VN	1	5	953258	0.2352	2.8224	1.6801	greater
Bourreria_cassinifolia	VN	2	4	814172	0.2009	2.4108	1.0476	greater
Bourreria_cassinifolia	VN	3	2	982574	0.2425	2.91	0.2846	lesser
Bourreria_cassinifolia	VN	4	1	664034	0.1639	1.9668	0.4752	lesser
Bourreria_cassinifolia	VN	5	5	638439	0.1575	1.89	5.1175	greater
Bourreria_radula	TX	1	1	901798	0.2225	0.2225	2.7169	greater
Bourreria_radula	TX	2	1	1031725	0.2546	0.2546	2.1823	greater
Bourreria_radula	TX	3	1	653130	0.1612	0.1612	4.3647	greater
Bourreria_radula	TX	4	1	610776	0.1507	0.1507	4.7864	greater
Bourreria_radula	TX	5	1	855048	0.211	0.211	2.9503	greater
Bourreria_radula	TN	1	1	1303793	0.3217	0.3217	1.4302	greater
Bourreria_radula	TN	2	1	1121833	0.2768	0.2768	1.8895	greater
Bourreria_radula	TN	3	1	875179	0.216	0.216	2.8456	greater
Bourreria_radula	TN	4	1	457583	0.1129	0.1129	6.9703	greater
Bourreria_radula	TN	5	1	294089	0.0726	0.0726	11.8467	greater
Bourreria_radula	VX	1	1	1081752	0.2669	0.2669	2.0136	greater
Bourreria_radula	VX	2	1	953847	0.2354	0.2354	2.4835	greater
Bourreria_radula	VX	3	1	452120	0.1116	0.1116	7.0722	greater
Bourreria_radula	VX	4	1	660863	0.1631	0.1631	4.2943	greater
Bourreria_radula	VX	5	1	903895	0.223	0.223	2.7073	greater
Bourreria_radula	VN	1	1	953258	0.2352	0.2352	2.4869	greater
Bourreria_radula	VN	2	1	814172	0.2009	0.2009	3.1785	greater
Bourreria_radula	VN	3	1	982574	0.2425	0.2425	2.3662	greater
Bourreria_radula	VN	4	1	664034	0.1639	0.1639	4.2652	greater
Bourreria_radula	VN	5	1	638439	0.1575	0.1575	4.5067	greater
Bourreria_succulenta	TX	1	2	901798	0.2225	6.4525	3.0724	lesser
Bourreria_succulenta	TX	2	1	1031725	0.2546	7.3834	5.5188	lesser
Bourreria_succulenta	TX	3	26	653130	0.1612	4.6748	97.2799	greater
Bourreria_succulenta	TX	4	2	610776	0.1507	4.3703	1.2856	lesser
Bourreria_succulenta	TX	5	1	855048	0.211	6.119	4.2824	lesser
Bourreria_succulenta	TN	1	26	1303793	0.3217	9.3293	29.7892	greater
Bourreria_succulenta	TN	2	1	1121833	0.2768	8.0272	6.1518	lesser
Bourreria_succulenta	TN	3	1	875179	0.216	6.264	4.4236	lesser
Bourreria_succulenta	TN	4	1	457583	0.1129	3.2741	1.5795	lesser
Bourreria_succulenta	TN	5	26	294089	0.0726	2.1054	271.185	greater
Bourreria_succulenta	VX	1	1	1081752	0.2669	7.7401	5.8693	lesser
Bourreria_succulenta	VX	2	1	953847	0.2354	6.8266	4.9731	lesser
Bourreria_succulenta	VX	3	12	452120	0.1116	3.2364	23.7303	greater
Bourreria_succulenta	VX	4	14	660863	0.1631	4.7299	18.1684	greater
Bourreria_succulenta	VX	5	1	903895	0.223	6.467	4.6216	lesser
Bourreria_succulenta	VN	1	20	953258	0.2352	6.8208	25.4649	greater
Bourreria_succulenta	VN	2	2	814172	0.2009	5.8261	2.5127	lesser
Bourreria_succulenta	VN	3	6	982574	0.2425	7.0325	0.1516	lesser
Bourreria_succulenta	VN	4	1	664034	0.1639	4.7531	2.9635	lesser
Bourreria_succulenta	VN	5	20	638439	0.1575	4.5675	52.1428	greater
Buddleja_sessiliflora	TX	1	26	901798	0.2225	5.785	70.6389	greater
Buddleja_sessiliflora	TX	2	26	1031725	0.2546	6.6196	56.7406	greater
Buddleja_sessiliflora	TX	3	26	653130	0.1612	4.1912	113.481	greater
Buddleja_sessiliflora	TX	4	26	610776	0.1507	3.9182	124.446	greater
Buddleja_sessiliflora	TX	5	26	855048	0.211	5.486	76.7087	greater
Buddleja_sessiliflora	TN	1	26	1303793	0.3217	8.3642	37.1848	greater
Buddleja_sessiliflora	TN	2	26	1121833	0.2768	7.1968	49.1274	greater
Buddleja_sessiliflora	TN	3	26	875179	0.216	5.616	73.9864	greater
Buddleja_sessiliflora	TN	4	26	457583	0.1129	2.9354	181.228	greater
Buddleja_sessiliflora	TN	5	26	294089	0.0726	1.8876	308.014	greater
Buddleja_sessiliflora	VX	1	26	1081752	0.2669	6.9394	52.3542	greater
Buddleja_sessiliflora	VX	2	26	953847	0.2354	6.1204	64.5707	greater
Buddleja_sessiliflora	VX	3	26	452120	0.1116	2.9016	183.876	greater
Buddleja_sessiliflora	VX	4	26	660863	0.1631	4.2406	111.652	greater
Buddleja_sessiliflora	VX	5	26	903895	0.223	5.798	70.3899	greater
Buddleja_sessiliflora	VN	1	4	953258	0.2352	6.1152	0.7316	lesser
Buddleja_sessiliflora	VN	2	13	814172	0.2009	5.2234	11.5778	greater
Buddleja_sessiliflora	VN	3	9	982574	0.2425	6.305	1.1519	greater
Buddleja_sessiliflora	VN	4	4	664034	0.1639	4.2614	0.016	lesser
Buddleja_sessiliflora	VN	5	13	638439	0.1575	4.095	19.3648	greater
Bursera_fagaroides	TX	1	1	901798	0.2225	1.5575	0.1996	lesser
Bursera_fagaroides	TX	2	1	1031725	0.2546	1.7822	0.3433	lesser
Bursera_fagaroides	TX	3	5	653130	0.1612	1.1284	13.2837	greater
Bursera_fagaroides	TX	4	1	610776	0.1507	1.0549	0.0029	lesser
Bursera_fagaroides	TX	5	1	855048	0.211	1.477	0.154	lesser
Bursera_fagaroides	TN	1	5	1303793	0.3217	2.2519	3.3536	greater
Bursera_fagaroides	TN	2	2	1121833	0.2768	1.9376	0.002	greater
Bursera_fagaroides	TN	3	5	875179	0.216	1.512	8.0464	greater
Bursera_fagaroides	TN	4	2	457583	0.1129	0.7903	1.8517	greater
Bursera_fagaroides	TN	5	5	294089	0.0726	0.5082	39.7014	greater
Bursera_fagaroides	VX	1	1	1081752	0.2669	1.8683	0.4035	lesser
Bursera_fagaroides	VX	2	1	953847	0.2354	1.6478	0.2547	lesser
Bursera_fagaroides	VX	3	5	452120	0.1116	0.7812	22.7832	greater
Bursera_fagaroides	VX	4	1	660863	0.1631	1.1417	0.0176	lesser
Bursera_fagaroides	VX	5	1	903895	0.223	1.561	0.2016	lesser
Bursera_fagaroides	VN	1	4	953258	0.2352	1.6464	3.3646	greater
Bursera_fagaroides	VN	2	2	814172	0.2009	1.4063	0.2506	greater
Bursera_fagaroides	VN	3	1	982574	0.2425	1.6975	0.2866	lesser
Bursera_fagaroides	VN	4	4	664034	0.1639	1.1473	7.0931	greater
Bursera_fagaroides	VN	5	2	638439	0.1575	1.1025	0.7306	greater
Bursera_microphylla	TX	1	2	901798	0.2225	111.695	107.731	lesser
Bursera_microphylla	TX	2	7	1031725	0.2546	127.809	114.193	lesser
Bursera_microphylla	TX	3	9	653130	0.1612	80.9224	63.9234	lesser
Bursera_microphylla	TX	4	484	610776	0.1507	75.6514	2204.17	greater
Bursera_microphylla	TX	5	2	855048	0.211	105.922	101.96	lesser
Bursera_microphylla	TN	1	486	1303793	0.3217	161.493	652.067	greater
Bursera_microphylla	TN	2	16	1121833	0.2768	138.954	108.796	lesser
Bursera_microphylla	TN	3	486	875179	0.216	108.432	1314.72	greater
Bursera_microphylla	TN	4	16	457583	0.1129	56.6758	29.1927	lesser
Bursera_microphylla	TN	5	486	294089	0.0726	36.4452	5545.3	greater
Bursera_microphylla	VX	1	1	1081752	0.2669	133.984	131.991	lesser
Bursera_microphylla	VX	2	6	953847	0.2354	118.171	106.475	lesser
Bursera_microphylla	VX	3	495	452120	0.1116	56.0232	3439.66	greater
Bursera_microphylla	VX	4	1	660863	0.1631	81.8762	79.8884	lesser
Bursera_microphylla	VX	5	6	903895	0.223	111.946	100.268	lesser
Bursera_microphylla	VN	1	501	953258	0.2352	118.07	1241.93	greater
Bursera_microphylla	VN	2	1	814172	0.2009	100.852	98.8617	lesser
Bursera_microphylla	VN	3	501	982574	0.2425	121.735	1181.6	greater
Bursera_microphylla	VN	4	1	664034	0.1639	82.2778	80.29	lesser
Bursera_microphylla	VN	5	501	638439	0.1575	79.065	2251.68	greater
Bursera_simaruba	TX	1	10	901798	0.2225	99.235	80.2427	lesser
Bursera_simaruba	TX	2	436	1031725	0.2546	113.552	915.645	greater
Bursera_simaruba	TX	3	10	653130	0.1612	71.8952	53.2861	lesser
Bursera_simaruba	TX	4	436	610776	0.1507	67.2122	2023.51	greater
Bursera_simaruba	TX	5	10	855048	0.211	94.106	75.1686	lesser
Bursera_simaruba	TN	1	446	1303793	0.3217	143.478	637.863	greater
Bursera_simaruba	TN	2	446	1121833	0.2768	123.453	842.725	greater
Bursera_simaruba	TN	3	446	875179	0.216	96.336	1269.15	greater
Bursera_simaruba	TN	4	446	457583	0.1129	50.3534	3108.75	greater
Bursera_simaruba	TN	5	446	294089	0.0726	32.3796	5283.63	greater
Bursera_simaruba	VX	1	4	1081752	0.2669	119.037	111.172	lesser
Bursera_simaruba	VX	2	78	953847	0.2354	104.988	6.9377	lesser
Bursera_simaruba	VX	3	200	452120	0.1116	49.7736	453.413	greater
Bursera_simaruba	VX	4	164	660863	0.1631	72.7426	114.485	greater
Bursera_simaruba	VX	5	4	903895	0.223	99.458	91.6189	lesser
Bursera_simaruba	VN	1	174	953258	0.2352	104.899	45.5191	greater
Bursera_simaruba	VN	2	129	814172	0.2009	89.6014	17.3239	greater
Bursera_simaruba	VN	3	119	982574	0.2425	108.155	1.0875	greater
Bursera_simaruba	VN	4	11	664034	0.1639	73.0994	52.7547	lesser
Bursera_simaruba	VN	5	13	638439	0.1575	70.245	46.6509	lesser
Byrsonima_lucida	TX	1	184	901798	0.2225	40.94	499.906	greater
Byrsonima_lucida	TX	2	184	1031725	0.2546	46.8464	401.549	greater
Byrsonima_lucida	TX	3	184	653130	0.1612	29.6608	803.1	greater
Byrsonima_lucida	TX	4	184	610776	0.1507	27.7288	880.698	greater
Byrsonima_lucida	TX	5	184	855048	0.211	38.824	542.862	greater
Byrsonima_lucida	TN	1	184	1303793	0.3217	59.1928	263.154	greater
Byrsonima_lucida	TN	2	184	1121833	0.2768	50.9312	347.671	greater
Byrsonima_lucida	TN	3	184	875179	0.216	39.744	523.596	greater
Byrsonima_lucida	TN	4	184	457583	0.1129	20.7736	1282.53	greater
Byrsonima_lucida	TN	5	184	294089	0.0726	13.3584	2179.79	greater
Byrsonima_lucida	VX	1	1	1081752	0.2669	49.1096	47.13	lesser
Byrsonima_lucida	VX	2	4	953847	0.2354	43.3136	35.683	lesser
Byrsonima_lucida	VX	3	99	452120	0.1116	20.5344	299.831	greater
Byrsonima_lucida	VX	4	80	660863	0.1631	30.0104	83.2698	greater
Byrsonima_lucida	VX	5	1	903895	0.223	41.032	39.0564	lesser
Byrsonima_lucida	VN	1	27	953258	0.2352	43.2768	6.1219	lesser
Byrsonima_lucida	VN	2	58	814172	0.2009	36.9656	11.9691	greater
Byrsonima_lucida	VN	3	59	982574	0.2425	44.62	4.6343	greater
Byrsonima_lucida	VN	4	40	664034	0.1639	30.1576	3.2122	greater
Byrsonima_lucida	VN	5	27	638439	0.1575	28.98	0.1353	lesser
Callaeum_macropterum	TX	1	1	901798	0.2225	20.2475	18.2969	lesser
Callaeum_macropterum	TX	2	4	1031725	0.2546	23.1686	15.8592	lesser
Callaeum_macropterum	TX	3	86	653130	0.1612	14.6692	346.855	greater
Callaeum_macropterum	TX	4	1	610776	0.1507	13.7137	11.7866	lesser
Callaeum_macropterum	TX	5	4	855048	0.211	19.201	12.0343	lesser
Callaeum_macropterum	TN	1	87	1303793	0.3217	29.2747	113.826	greater
Callaeum_macropterum	TN	2	3	1121833	0.2768	25.1888	19.5461	lesser
Callaeum_macropterum	TN	3	1	875179	0.216	19.656	17.7069	lesser
Callaeum_macropterum	TN	4	87	457583	0.1129	10.2739	572.995	greater
Callaeum_macropterum	TN	5	3	294089	0.0726	6.6066	1.9689	lesser
Callaeum_macropterum	VX	1	1	1081752	0.2669	24.2879	22.3291	lesser
Callaeum_macropterum	VX	2	3	953847	0.2354	21.4214	15.8415	lesser
Callaeum_macropterum	VX	3	8	452120	0.1116	10.1556	0.4575	lesser
Callaeum_macropterum	VX	4	79	660863	0.1631	14.8421	277.335	greater
Callaeum_macropterum	VX	5	1	903895	0.223	20.293	18.3423	lesser
Callaeum_macropterum	VN	1	11	953258	0.2352	21.4032	5.0566	lesser
Callaeum_macropterum	VN	2	33	814172	0.2009	18.2819	11.849	greater
Callaeum_macropterum	VN	3	37	982574	0.2425	22.0675	10.1044	greater
Callaeum_macropterum	VN	4	6	664034	0.1639	14.9149	5.3286	lesser
[truncated: 15,441 more rows]
